# Supplementary material for: Diagnostic Aqueous Humor Proteome Predicts Metastatic Potential in Uveal Melanoma
Source: Int J Mol Sci. 2023 Apr 6;24(7):6825. doi: 10.3390/ijms24076825 (PMC10094875; doi:10.3390/ijms24076825)
Supplement: Supplementary file 1 [file ijms-24-06825-s001.zip]

Archive with 2 entries (2 files):
- Supplementary Figures.pdf
- Supplementary table S1 (Olink 1472 protein list).xlsx
