# Supplementary material for: Diagnostic Aqueous Humor Proteome Predicts Metastatic Potential in Uveal Melanoma
Source: Int J Mol Sci. 2023 Apr 6;24(7):6825. doi: 10.3390/ijms24076825 (PMC10094875; doi:10.3390/ijms24076825)
Supplement: Supplementary file 1 [file ijms-24-06825-s001.zip › Supplementary table S1 (Olink 1472 protein list).xlsx]

## Sheet: NPX for all protein targets
Table S1: Protein expression level dataset of all AH samples
CAT, congenital cataract; GLC, congenital glaucoma; UM, uveal melanoma
SampleID	Index	OlinkID	UniProt_ID	Assay	Panel_Lot_Nr	PlateID	LOD (limit of detection)	NPX (normalized protein expression)	Normalization	Assay_Warning
CAT_07_OD	1	OID20493	P18564	ITGB6	B04411	Q-00263_SS210654	-1.5408	-1.978	Plate control	PASS
CAT_07_OD	1	OID20494	P01591	JCHAIN	B04411	Q-00263_SS210654	-0.2054	-1.9465	Plate control	PASS
CAT_07_OD	1	OID20495	P01579	IFNG	B04411	Q-00263_SS210654	-3.6599	-8.8655	Plate control	PASS
CAT_07_OD	1	OID20429	Q8NHJ6	LILRB4	B04411	Q-00263_SS210654	-0.71	-1.1853	Plate control	PASS
CAT_07_OD	1	OID20430	P35225	IL13	B04411	Q-00263_SS210654	-0.8881	-0.9909	Plate control	PASS
CAT_07_OD	1	OID20431	P22301	IL10	B04411	Q-00263_SS210654	-0.5134	-2.5004	Plate control	PASS
CAT_07_OD	1	OID20432	P27540	ARNT	B04411	Q-00263_SS210654	1.2881	0.7411	Plate control	PASS
CAT_07_OD	1	OID20433	O95379	TNFAIP8	B04411	Q-00263_SS210654	0.4151	-0.7915	Plate control	PASS
CAT_07_OD	1	OID20434	Q8WV07	LTO1	B04411	Q-00263_SS210654	0.6994	-0.0786	Plate control	PASS
CAT_07_OD	1	OID20435	O43707	ACTN4	B04411	Q-00263_SS210654	0.8719	-0.1055	Plate control	PASS
CAT_07_OD	1	OID20436	P28838	LAP3	B04411	Q-00263_SS210654	-0.3585	-0.3992	Plate control	PASS
CAT_07_OD	1	OID20437	Q9NP70	AMBN	B04411	Q-00263_SS210654	-0.7052	-1.3493	Plate control	PASS
CAT_07_OD	1	OID20438	Q6UXK5	LRRN1	B04411	Q-00263_SS210654	-4.9622	-3.503	Plate control	PASS
CAT_07_OD	1	OID20439	Q9HCU5	PREB	B04411	Q-00263_SS210654	1.1188	0.3979	Plate control	PASS
CAT_07_OD	1	OID20440	Q13007	IL24	B04411	Q-00263_SS210654	0.1923	0.0776	Plate control	PASS
CAT_07_OD	1	OID20441	Q9UPV0	CEP164	B04411	Q-00263_SS210654	0.6234	0.2517	Plate control	PASS
CAT_07_OD	1	OID20442	O60934	NBN	B04411	Q-00263_SS210654	-0.3497	-0.1123	Plate control	PASS
CAT_07_OD	1	OID20443	Q96P31	FCRL3	B04411	Q-00263_SS210654	-0.155	-0.8011	Plate control	PASS
CAT_07_OD	1	OID20444	Q9Y478	PRKAB1	B04411	Q-00263_SS210654	0.0577	-1.5387	Plate control	PASS
CAT_07_OD	1	OID20464	P48061	CXCL12	B04411	Q-00263_SS210654	0.1232	-1.1372	Plate control	PASS
CAT_07_OD	1	OID20465	Q99748	NRTN	B04411	Q-00263_SS210654	0.0017	-0.3258	Plate control	PASS
CAT_07_OD	1	OID20481	Q8TAD2	IL17D	B04411	Q-00263_SS210654	-1.6254	-1.3779	Plate control	PASS
CAT_07_OD	1	OID20482	Q7Z6M3	MILR1	B04411	Q-00263_SS210654	-1.4242	-1.7962	Plate control	PASS
CAT_07_OD	1	OID20483	P30048	PRDX3	B04411	Q-00263_SS210654	1.1484	0.6645	Plate control	PASS
CAT_07_OD	1	OID20484	Q05084	ICA1	B04411	Q-00263_SS210654	0.9525	0.1909	Plate control	PASS
CAT_07_OD	1	OID20485	P51617	IRAK1	B04411	Q-00263_SS210654	-0.7336	-1.155	Plate control	PASS
CAT_07_OD	1	OID20486	P42701	IL12RB1	B04411	Q-00263_SS210654	0.9255	-0.1042	Plate control	PASS
CAT_07_OD	1	OID20487	Q9HB29	IL1RL2	B04411	Q-00263_SS210654	-2.9591	-3.91	Plate control	PASS
CAT_07_OD	1	OID20488	P01583	IL1A	B04411	Q-00263_SS210654	1.152	-0.0687	Plate control	PASS
CAT_07_OD	1	OID20489	P32456	GBP2	B04411	Q-00263_SS210654	1.0381	-2.1703	Plate control	PASS
CAT_07_OD	1	OID20490	P12034	FGF5	B04411	Q-00263_SS210654	-2.8436	-3.1393	Plate control	PASS
CAT_07_OD	1	OID20491	P09919	CSF3	B04411	Q-00263_SS210654	-1.1961	-2.4903	Plate control	PASS
CAT_07_OD	1	OID20492	Q9BXJ7	AMN	B04411	Q-00263_SS210654	0.5993	-0.8822	Plate control	PASS
CAT_07_OD	1	OID20466	Q13574	DGKZ	B04411	Q-00263_SS210654	0.9497	0.8352	Plate control	PASS
CAT_07_OD	1	OID20467	Q9Y2J8	PADI2	B04411	Q-00263_SS210654	0.258	0.2725	Plate control	PASS
CAT_07_OD	1	OID20468	Q04759	PRKCQ	B04411	Q-00263_SS210654	0.6397	-0.0741	Plate control	PASS
CAT_07_OD	1	OID20469	Q16552	IL17A	B04411	Q-00263_SS210654	0.373	0.7531	Plate control	PASS
CAT_07_OD	1	OID20470	Q12968	NFATC3	B04411	Q-00263_SS210654	0.7574	-0.2821	Plate control	PASS
CAT_07_OD	1	OID20471	Q14435	GALNT3	B04411	Q-00263_SS210654	-0.0896	-2.7052	Plate control	PASS
CAT_07_OD	1	OID20472	P05113	IL5	B04411	Q-00263_SS210654	0.1071	-3.0457	Plate control	PASS
CAT_07_OD	1	OID20473	P01375	TNF	B04411	Q-00263_SS210654	-0.9052	-2.1067	Plate control	PASS
CAT_07_OD	1	OID20474	Q92844	TANK	B04411	Q-00263_SS210654	1.3941	-0.3939	Plate control	PASS
CAT_07_OD	1	OID20475	O43597	SPRY2	B04411	Q-00263_SS210654	-0.0606	0.4066	Plate control	PASS
CAT_07_OD	1	OID20476	P13693	TPT1	B04411	Q-00263_SS210654	0.995	0.7276	Plate control	PASS
CAT_07_OD	1	OID20446	Q5T4W7	ARTN	B04411	Q-00263_SS210654	0.6471	0.0255	Plate control	PASS
CAT_07_OD	1	OID20447	Q5R372	RABGAP1L	B04411	Q-00263_SS210654	0.0934	-0.2623	Plate control	PASS
CAT_07_OD	1	OID20448	Q969V3	NCLN	B04411	Q-00263_SS210654	0.2962	-0.7355	Plate control	PASS
CAT_07_OD	1	OID20449	Q8N6P7	IL22RA1	B04411	Q-00263_SS210654	-0.5557	-0.5586	Plate control	PASS
CAT_07_OD	1	OID20450	P14784	IL2RB	B04411	Q-00263_SS210654	0.6862	-1.0624	Plate control	PASS
CAT_07_OD	1	OID20451	Q13459	MYO9B	B04411	Q-00263_SS210654	-0.0062	-0.3956	Plate control	PASS
CAT_07_OD	1	OID20452	P19801	AOC1	B04411	Q-00263_SS210654	0.9803	-1.2728	Plate control	PASS
CAT_07_OD	1	OID20453	Q9NYY1	IL20	B04411	Q-00263_SS210654	1.1542	-0.5688	Plate control	PASS
CAT_07_OD	1	OID20454	P57771	RGS8	B04411	Q-00263_SS210654	0.8385	-0.4279	Plate control	PASS
CAT_07_OD	1	OID20496	Q13291	SLAMF1	B04411	Q-00263_SS210654	-2.0761	-8.7462	Plate control	PASS
CAT_07_OD	1	OID20497	Q8N8S7	ENAH	B04411	Q-00263_SS210654	-1.285	-1.9347	Plate control	PASS
CAT_07_OD	1	OID20498	Q13261	IL15RA	B04411	Q-00263_SS210654	0.7748	-0.1269	Plate control	PASS
CAT_07_OD	1	OID20455	P20809	IL11	B04411	Q-00263_SS210654	0.7356	-0.041	Plate control	PASS
CAT_07_OD	1	OID20456	Q96PD4	IL17F	B04411	Q-00263_SS210654	-0.4215	-1.028	Plate control	PASS
CAT_07_OD	1	OID20457	O76038	SCGN	B04411	Q-00263_SS210654	0.1096	-0.0757	Plate control	PASS
CAT_07_OD	1	OID20458	O95715	CXCL14	B04411	Q-00263_SS210654	1.7521	0.7366	Plate control	PASS
CAT_07_OD	1	OID20459	Q03426	MVK	B04411	Q-00263_SS210654	-0.511	-3.0232	Plate control	PASS
CAT_07_OD	1	OID20460	O14904	WNT9A	B04411	Q-00263_SS210654	-0.3867	-1.1027	Plate control	PASS
CAT_07_OD	1	OID20461	P26951	IL3RA	B04411	Q-00263_SS210654	-0.3022	-0.9381	Plate control	PASS
CAT_07_OD	1	OID20462	Q9Y3P8	SIT1	B04411	Q-00263_SS210654	0.215	0.1054	Plate control	PASS
CAT_07_OD	1	OID20463	Q96DB9	FXYD5	B04411	Q-00263_SS210654	0.4836	0.5464	Plate control	PASS
CAT_07_OD	1	OID20477	Q9P0M4	IL17C	B04411	Q-00263_SS210654	-0.7017	-1.2408	Plate control	PASS
CAT_07_OD	1	OID20478	Q7Z739	YTHDF3	B04411	Q-00263_SS210654	0.6179	0.553	Plate control	PASS
CAT_07_OD	1	OID20479	P42768	WAS	B04411	Q-00263_SS210654	0.9758	-0.9864	Plate control	PASS
CAT_07_OD	1	OID20480	Q96RJ3	TNFRSF13C	B04411	Q-00263_SS210654	-0.2455	-1.8323	Plate control	PASS
CAT_07_OD	1	OID20419	P60568	IL2	B04411	Q-00263_SS210654	1.0733	-0.0608	Plate control	PASS
CAT_07_OD	1	OID20420	Q13651	IL10RA	B04411	Q-00263_SS210654	-0.0193	-1.4512	Plate control	PASS
CAT_07_OD	1	OID20421	Q13219	PAPPA	B04411	Q-00263_SS210654	0.7889	-2.2337	Plate control	PASS
CAT_07_OD	1	OID20422	Q9UHF4	IL20RA	B04411	Q-00263_SS210654	-0.2369	-0.6221	Plate control	PASS
CAT_07_OD	1	OID20423	P63241	EIF5A	B04411	Q-00263_SS210654	0.2684	-0.3594	Plate control	PASS
CAT_07_OD	1	OID20424	P05412	JUN	B04411	Q-00263_SS210654	0.2233	-0.0628	Plate control	PASS
CAT_07_OD	1	OID20425	Q96AX2	RAB37	B04411	Q-00263_SS210654	0.1332	-0.5785	Plate control	PASS
CAT_07_OD	1	OID20445	Q8TCS8	PNPT1	B04411	Q-00263_SS210654	-0.1151	-0.1266	Plate control	PASS
CAT_07_OD	1	OID20426	P05112	IL4	B04411	Q-00263_SS210654	2.2751	1.2101	Plate control	PASS
CAT_07_OD	1	OID20427	P01584	IL1B	B04411	Q-00263_SS210654	-0.7573	-1.6828	Plate control	PASS
CAT_07_OD	1	OID20428	O95760	IL33	B04411	Q-00263_SS210654	-0.0043	-0.3274	Plate control	PASS
CAT_07_OD	1	OID20504	O43736	ITM2A	B04411	Q-00263_SS210654	-0.1112	-0.3219	Plate control	PASS
CAT_07_OD	1	OID20505	O14867	BACH1	B04411	Q-00263_SS210654	0.0278	-0.3926	Plate control	PASS
CAT_07_OD	1	OID20506	Q8IU57	IFNLR1	B04411	Q-00263_SS210654	-3.1896	-2.4318	Plate control	PASS
CAT_07_OD	1	OID20515	Q12778	FOXO1	B04411	Q-00263_SS210654	-0.6347	-1.138	Plate control	PASS
CAT_07_OD	1	OID20516	Q7L8A9	VASH1	B04411	Q-00263_SS210654	0.886	0.2993	Plate control	PASS
CAT_07_OD	1	OID20517	P55957	BID	B04411	Q-00263_SS210654	-2.7545	-3.5224	Plate control	PASS
CAT_07_OD	1	OID20519	Q6UB28	METAP1D	B04411	Q-00263_SS210654	-0.6031	-1.2365	Plate control	PASS
CAT_07_OD	1	OID20537	Q96LC7	SIGLEC10	B04411	Q-00263_SS210654	-2.6738	-3.5184	Plate control	PASS
CAT_07_OD	1	OID20538	B1AKI9	ISM1	B04411	Q-00263_SS210654	-3.906	-6.2441	Plate control	PASS
CAT_07_OD	1	OID20539	Q6ZMH5	SLC39A5	B04411	Q-00263_SS210654	-2.0345	-2.1657	Plate control	PASS
CAT_07_OD	1	OID20531	Q9UNK0	STX8	B04411	Q-00263_SS210654	-1.0838	-0.9552	Plate control	PASS
CAT_07_OD	1	OID20532	P13747	HLA-E	B04411	Q-00263_SS210654	-0.9001	-1.8709	Plate control	PASS
CAT_07_OD	1	OID20507	Q12933	TRAF2	B04411	Q-00263_SS210654	-0.692	-1.3132	Plate control	PASS
CAT_07_OD	1	OID20508	Q06520	SULT2A1	B04411	Q-00263_SS210654	-1.2192	-1.9442	Plate control	PASS
CAT_07_OD	1	OID20509	O60575	SPINK4	B04411	Q-00263_SS210654	-0.8824	2.0504	Plate control	PASS
CAT_07_OD	1	OID20510	Q9Y5A7	NUB1	B04411	Q-00263_SS210654	-1.1653	-1.8251	Plate control	PASS
CAT_07_OD	1	OID20511	O60542	PSPN	B04411	Q-00263_SS210654	-2.9643	-4.0073	Plate control	PASS
CAT_07_OD	1	OID20512	P30838	ALDH3A1	B04411	Q-00263_SS210654	2.9732	7.3858	Plate control	WARN
CAT_07_OD	1	OID20513	O43521-2	BCL2L11	B04411	Q-00263_SS210654	-1.7543	-0.3238	Plate control	PASS
CAT_07_OD	1	OID20514	O60880	SH2D1A	B04411	Q-00263_SS210654	0.0793	-0.4816	Plate control	PASS
CAT_07_OD	1	OID20533	P19474	TRIM21	B04411	Q-00263_SS210654	-1.8709	-2.6804	Plate control	PASS
CAT_07_OD	1	OID20534	O75475	PSIP1	B04411	Q-00263_SS210654	-1.3358	-1.9624	Plate control	PASS
CAT_07_OD	1	OID20535	P13232	IL7	B04411	Q-00263_SS210654	-0.5377	-1.213	Plate control	PASS
CAT_07_OD	1	OID20536	Q8IVG5	SAMD9L	B04411	Q-00263_SS210654	-0.1461	-1.7343	Plate control	PASS
CAT_07_OD	1	OID20560	Q14242	SELPLG	B04411	Q-00263_SS210654	-3.8969	-4.9708	Plate control	PASS
CAT_07_OD	1	OID20561	P78310	CXADR	B04411	Q-00263_SS210654	-0.9753	-1.7277	Plate control	PASS
CAT_07_OD	1	OID20562	P40933	IL15	B04411	Q-00263_SS210654	-2.9673	-4.1544	Plate control	PASS
CAT_07_OD	1	OID20563	P05231	IL6	B04411	Q-00263_SS210654	-1.2651	-1.842	Plate control	PASS
CAT_07_OD	1	OID20564	P24071	FCAR	B04411	Q-00263_SS210654	-1.9499	-3.5866	Plate control	PASS
CAT_07_OD	1	OID20565	Q01151	CD83	B04411	Q-00263_SS210654	-2.1794	-1.695	Plate control	PASS
CAT_07_OD	1	OID20566	O76036	NCR1	B04411	Q-00263_SS210654	-2.6251	-3.5527	Plate control	PASS
CAT_07_OD	1	OID20567	P19878	NCF2	B04411	Q-00263_SS210654	-6.1224	-7.6665	Plate control	PASS
CAT_07_OD	1	OID20568	P23582	NPPC	B04411	Q-00263_SS210654	-4.0212	1.7505	Plate control	PASS
CAT_07_OD	1	OID20569	Q9NRJ3	CCL28	B04411	Q-00263_SS210654	-0.7653	-1.2947	Plate control	PASS
CAT_07_OD	1	OID20570	P26022	PTX3	B04411	Q-00263_SS210654	-4.3018	-5.5768	Plate control	PASS
CAT_07_OD	1	OID20571	Q03431	PTH1R	B04411	Q-00263_SS210654	-2.1972	-1.8198	Plate control	PASS
CAT_07_OD	1	OID20587	Q6ZUJ8	PIK3AP1	B04411	Q-00263_SS210654	-0.3842	-2.65	Plate control	PASS
CAT_07_OD	1	OID20588	P16455	MGMT	B04411	Q-00263_SS210654	-2.428	-2.6341	Plate control	PASS
CAT_07_OD	1	OID20589	O94992	HEXIM1	B04411	Q-00263_SS210654	-2.0739	-2.6324	Plate control	PASS
CAT_07_OD	1	OID20551	Q9HD26	GOPC	B04411	Q-00263_SS210654	-0.3341	-1.3518	Plate control	PASS
CAT_07_OD	1	OID20552	P52564	MAP2K6	B04411	Q-00263_SS210654	-0.7126	-0.6265	Plate control	PASS
CAT_07_OD	1	OID20553	Q9H0P0	NT5C3A	B04411	Q-00263_SS210654	-1.3297	-1.1874	Plate control	PASS
CAT_07_OD	1	OID20554	Q9NZN5	ARHGEF12	B04411	Q-00263_SS210654	-0.1663	-1.0356	Plate control	PASS
CAT_07_OD	1	OID20555	P42575	CASP2	B04411	Q-00263_SS210654	0.3549	0.1153	Plate control	PASS
CAT_07_OD	1	OID20556	Q9UHC6	CNTNAP2	B04411	Q-00263_SS210654	-2.3099	2.682	Plate control	PASS
CAT_07_OD	1	OID20557	P45984	MAPK9	B04411	Q-00263_SS210654	-0.7043	-2.0022	Plate control	PASS
CAT_07_OD	1	OID20558	P11274	BCR	B04411	Q-00263_SS210654	0.1364	-1.6746	Plate control	PASS
CAT_07_OD	1	OID20559	Q9UDT6	CLIP2	B04411	Q-00263_SS210654	-0.5493	-2.3499	Plate control	PASS
CAT_07_OD	1	OID20598	P28827	PTPRM	B04411	Q-00263_SS210654	-4.1487	-3.5253	Plate control	PASS
CAT_07_OD	1	OID20599	P32970	CD70	B04411	Q-00263_SS210654	-1.4398	-3.5995	Plate control	PASS
CAT_07_OD	1	OID20572	Q9GZT9	EGLN1	B04411	Q-00263_SS210654	-2.4149	-2.3485	Plate control	PASS
CAT_07_OD	1	OID20573	Q9UMR7	CLEC4A	B04411	Q-00263_SS210654	-3.3187	-5.4725	Plate control	PASS
CAT_07_OD	1	OID20574	P13725	OSM	B04411	Q-00263_SS210654	-3.78	-5.0129	Plate control	PASS
CAT_07_OD	1	OID20575	P28845	HSD11B1	B04411	Q-00263_SS210654	-3.4506	-3.5422	Plate control	PASS
CAT_07_OD	1	OID20576	P24394	IL4R	B04411	Q-00263_SS210654	-2.8373	-3.1104	Plate control	PASS
CAT_07_OD	1	OID20577	Q9NWZ3	IRAK4	B04411	Q-00263_SS210654	-1.6188	-2.2564	Plate control	PASS
CAT_07_OD	1	OID20578	Q14773	ICAM4	B04411	Q-00263_SS210654	-5.0903	-5.7668	Plate control	PASS
CAT_07_OD	1	OID20579	Q16698	DECR1	B04411	Q-00263_SS210654	-0.5473	-0.2865	Plate control	PASS
CAT_07_OD	1	OID20580	O60449	LY75	B04411	Q-00263_SS210654	-3.9071	-5.0716	Plate control	PASS
CAT_07_OD	1	OID20581	Q9UKX5	ITGA11	B04411	Q-00263_SS210654	-3.9643	-3.4775	Plate control	PASS
CAT_07_OD	1	OID20582	O15169	AXIN1	B04411	Q-00263_SS210654	-1.0359	-1.3115	Plate control	PASS
CAT_07_OD	1	OID20583	P50995	ANXA11	B04411	Q-00263_SS210654	-1.6499	-1.716	Plate control	PASS
CAT_07_OD	1	OID20584	P01730	CD4	B04411	Q-00263_SS210654	-1.008	-1.7439	Plate control	PASS
CAT_07_OD	1	OID20585	Q9NRM6	IL17RB	B04411	Q-00263_SS210654	-2.7431	-3.0797	Plate control	PASS
CAT_07_OD	1	OID20586	P01374	LTA	B04411	Q-00263_SS210654	-2.6302	-3.1406	Plate control	PASS
CAT_07_OD	1	OID20594	Q8NDB2	BANK1	B04411	Q-00263_SS210654	-1.4291	-4.1693	Plate control	PASS
CAT_07_OD	1	OID20595	Q8TD46	CD200R1	B04411	Q-00263_SS210654	-4.1668	-5.3975	Plate control	PASS
CAT_07_OD	1	OID20596	P08727	KRT19	B04411	Q-00263_SS210654	-1.577	-1.9276	Plate control	PASS
CAT_07_OD	1	OID20597	Q9HCM2	PLXNA4	B04411	Q-00263_SS210654	-1.8711	-3.0064	Plate control	PASS
CAT_07_OD	1	OID20540	P78410	BTN3A2	B04411	Q-00263_SS210654	-0.4455	-1.3777	Plate control	PASS
CAT_07_OD	1	OID20541	P12872	MLN	B04411	Q-00263_SS210654	-2.5596	-3.5009	Plate control	PASS
CAT_07_OD	1	OID20542	Q12765	SCRN1	B04411	Q-00263_SS210654	0.0575	-0.8876	Plate control	PASS
CAT_07_OD	1	OID20543	P58294	PROK1	B04411	Q-00263_SS210654	-3.494	-4.1454	Plate control	PASS
CAT_07_OD	1	OID20544	Q9Y6K9	IKBKG	B04411	Q-00263_SS210654	-2.6818	-2.8803	Plate control	PASS
CAT_07_OD	1	OID20590	Q6UXB4	CLEC4G	B04411	Q-00263_SS210654	-3.0079	-7.081	Plate control	PASS
CAT_07_OD	1	OID20591	P20783	NTF3	B04411	Q-00263_SS210654	-3.9503	-2.6737	Plate control	PASS
CAT_07_OD	1	OID20592	O14788	TNFSF11	B04411	Q-00263_SS210654	-2.9044	-3.7276	Plate control	PASS
CAT_07_OD	1	OID20593	Q29980_Q29983	MICB_MICA	B04411	Q-00263_SS210654	-3.4059	-6.0612	Plate control	PASS
CAT_07_OD	1	OID20520	P01903	HLA-DRA	B04411	Q-00263_SS210654	0.6122	-0.8603	Plate control	PASS
CAT_07_OD	1	OID20521	Q92609	TBC1D5	B04411	Q-00263_SS210654	-0.7887	-1.8597	Plate control	PASS
CAT_07_OD	1	OID20522	P01588	EPO	B04411	Q-00263_SS210654	-0.5605	-1.5198	Plate control	PASS
CAT_07_OD	1	OID20523	P80098	CCL7	B04411	Q-00263_SS210654	-1.3864	-1.9494	Plate control	PASS
CAT_07_OD	1	OID20524	Q9UN19	DAPP1	B04411	Q-00263_SS210654	-0.2338	-1.0666	Plate control	PASS
CAT_07_OD	1	OID20525	Q9UNE0	EDAR	B04411	Q-00263_SS210654	-2.3218	-2.8263	Plate control	PASS
CAT_07_OD	1	OID20526	Q9C035	TRIM5	B04411	Q-00263_SS210654	1.1942	0.2537	Plate control	PASS
CAT_07_OD	1	OID20527	Q8N608	DPP10	B04411	Q-00263_SS210654	-2.0137	-0.5503	Plate control	PASS
CAT_07_OD	1	OID20528	P23229	ITGA6	B04411	Q-00263_SS210654	-2.3594	-3.2422	Plate control	PASS
CAT_07_OD	1	OID20529	Q6DN72	FCRL6	B04411	Q-00263_SS210654	-3.6005	-3.5931	Plate control	PASS
CAT_07_OD	1	OID20530	P33241	LSP1	B04411	Q-00263_SS210654	-2.1322	-3.4	Plate control	PASS
CAT_07_OD	1	OID20600	P01135	TGFA	B04411	Q-00263_SS210654	-3.7671	-2.05	Plate control	PASS
CAT_07_OD	1	OID20601	Q01344	IL5RA	B04411	Q-00263_SS210654	-4.2594	-4.8023	Plate control	PASS
CAT_07_OD	1	OID20602	Q9NQ25	SLAMF7	B04411	Q-00263_SS210654	-3.1065	-5.189	Plate control	PASS
CAT_07_OD	1	OID20603	P41217	CD200	B04411	Q-00263_SS210654	-2.6927	-0.8388	Plate control	PASS
CAT_07_OD	1	OID20604	P10144	GZMB	B04411	Q-00263_SS210654	-5.9609	-7.5725	Plate control	PASS
CAT_07_OD	1	OID20605	P24001	IL32	B04411	Q-00263_SS210654	-3.5883	-3.8822	Plate control	PASS
CAT_07_OD	1	OID20606	P42702	LIFR	B04411	Q-00263_SS210654	-3.3624	-3.6777	Plate control	PASS
CAT_07_OD	1	OID20607	Q9UIB8	CD84	B04411	Q-00263_SS210654	-4.2444	-6.2442	Plate control	PASS
CAT_07_OD	1	OID20608	P20340	RAB6A	B04411	Q-00263_SS210654	-4.6905	-4.2937	Plate control	PASS
CAT_07_OD	1	OID20609	Q8WXI8	CLEC4D	B04411	Q-00263_SS210654	-3.7164	-2.5297	Plate control	PASS
CAT_07_OD	1	OID20610	P10147	CCL3	B04411	Q-00263_SS210654	-4.9774	-5.1909	Plate control	PASS
CAT_07_OD	1	OID20500	P09874	PARP1	B04411	Q-00263_SS210654	-1.2671	-1.3865	Plate control	PASS
CAT_07_OD	1	OID20501	Q0Z7S8	FABP9	B04411	Q-00263_SS210654	-2.72	-2.789	Plate control	PASS
CAT_07_OD	1	OID20502	P78362	SRPK2	B04411	Q-00263_SS210654	1.0101	0.6168	Plate control	PASS
CAT_07_OD	1	OID20503	P09038	FGF2	B04411	Q-00263_SS210654	0.38	0.2424	Plate control	PASS
CAT_07_OD	1	OID20545	O95644	NFATC1	B04411	Q-00263_SS210654	-1.6354	-2.3529	Plate control	PASS
CAT_07_OD	1	OID20546	Q9Y258	CCL26	B04411	Q-00263_SS210654	-2.7892	-2.4717	Plate control	PASS
CAT_07_OD	1	OID20547	Q8WTT0	CLEC4C	B04411	Q-00263_SS210654	-2.6505	-3.5088	Plate control	PASS
CAT_07_OD	1	OID20548	Q3KPI0	CEACAM21	B04411	Q-00263_SS210654	-3.7626	-5.5549	Plate control	PASS
CAT_07_OD	1	OID20549	Q9BT73	PSMG3	B04411	Q-00263_SS210654	-0.323	-0.6536	Plate control	PASS
CAT_07_OD	1	OID20550	P20849	COL9A1	B04411	Q-00263_SS210654	-1.4608	-1.3977	Plate control	PASS
CAT_07_OD	1	OID20625	Q04637	EIF4G1	B04411	Q-00263_SS210654	-2.5316	-3.0606	Plate control	PASS
CAT_07_OD	1	OID20626	P35613	BSG	B04411	Q-00263_SS210654	-6.3493	-2.2389	Plate control	PASS
CAT_07_OD	1	OID20627	O60884	DNAJA2	B04411	Q-00263_SS210654	-3.6668	-3.7627	Plate control	PASS
CAT_07_OD	1	OID20628	Q9BZW8	CD244	B04411	Q-00263_SS210654	-6.2364	-7.1181	Plate control	PASS
CAT_07_OD	1	OID20629	Q12918	KLRB1	B04411	Q-00263_SS210654	-7.3437	-6.949	Plate control	PASS
CAT_07_OD	1	OID20631	P10145	CXCL8	B04411	Q-00263_SS210654	-4.4299	-2.5718	Plate control	PASS
CAT_07_OD	1	OID20632	Q13241	KLRD1	B04411	Q-00263_SS210654	-5.5023	-5.9844	Plate control	PASS
CAT_07_OD	1	OID20633	Q14005	IL16	B04411	Q-00263_SS210654	-5.4186	-5.4957	Plate control	PASS
CAT_07_OD	1	OID20634	O94856	NFASC	B04411	Q-00263_SS210654	-2.0529	-1.4795	Plate control	PASS
CAT_07_OD	1	OID20635	P40259	CD79B	B04411	Q-00263_SS210654	-6.0359	-5.836	Plate control	PASS
CAT_07_OD	1	OID20636	Q9BXN2	CLEC7A	B04411	Q-00263_SS210654	-3.2606	-2.8059	Plate control	PASS
CAT_07_OD	1	OID20637	P20273	CD22	B04411	Q-00263_SS210654	-7.443	-7.7193	Plate control	PASS
CAT_07_OD	1	OID20638	Q9UQV4	LAMP3	B04411	Q-00263_SS210654	-5.7358	-5.4207	Plate control	PASS
CAT_07_OD	1	OID20639	Q96LA5	FCRL2	B04411	Q-00263_SS210654	-4.9629	-5.1093	Plate control	PASS
CAT_07_OD	1	OID20640	O43561	LAT	B04411	Q-00263_SS210654	-1.8209	-2.5473	Plate control	PASS
CAT_07_OD	1	OID20641	P36959	GMPR	B04411	Q-00263_SS210654	-1.476	-1.6489	Plate control	PASS
CAT_07_OD	1	OID20615	P37235	HPCAL1	B04411	Q-00263_SS210654	-4.0762	-5.2118	Plate control	PASS
CAT_07_OD	1	OID20616	P29965	CD40LG	B04411	Q-00263_SS210654	-3.472	-3.9324	Plate control	PASS
CAT_07_OD	1	OID20617	Q07065	CKAP4	B04411	Q-00263_SS210654	-5.7782	-3.5379	Plate control	PASS
CAT_07_OD	1	OID20618	P68106	FKBP1B	B04411	Q-00263_SS210654	2.5036	2.1193	Plate control	PASS
CAT_07_OD	1	OID20619	P22304	IDS	B04411	Q-00263_SS210654	-2.4349	-0.3332	Plate control	PASS
CAT_07_OD	1	OID20620	O00273	DFFA	B04411	Q-00263_SS210654	-3.2238	-3.8532	Plate control	PASS
CAT_07_OD	1	OID20621	P01137	TGFB1	B04411	Q-00263_SS210654	-3.4715	-3.9367	Plate control	PASS
CAT_07_OD	1	OID20622	Q6UXB2	CXCL17	B04411	Q-00263_SS210654	-5.706	-3.1907	Plate control	PASS
CAT_07_OD	1	OID20623	Q9Y266	NUDC	B04411	Q-00263_SS210654	-5.5281	-5.7198	Plate control	PASS
CAT_07_OD	1	OID20624	O43508	TNFSF12	B04411	Q-00263_SS210654	-8.1764	0.4249	Plate control	PASS
CAT_07_OD	1	OID20646	Q9Y6Q6	TNFRSF11A	B04411	Q-00263_SS210654	-5.7237	-4.7868	Plate control	PASS
CAT_07_OD	1	OID20647	O95971	CD160	B04411	Q-00263_SS210654	-5.3832	-5.8143	Plate control	PASS
CAT_07_OD	1	OID20662	O43915	VEGFD	B04411	Q-00263_SS210654	-7.519	-8.4026	Plate control	PASS
CAT_07_OD	1	OID20663	P12544	GZMA	B04411	Q-00263_SS210654	-8.3131	-4.7616	Plate control	PASS
CAT_07_OD	1	OID20648	P14317	HCLS1	B04411	Q-00263_SS210654	-4.6635	-4.9692	Plate control	PASS
CAT_07_OD	1	OID20649	P30203	CD6	B04411	Q-00263_SS210654	-5.9274	-5.9172	Plate control	PASS
CAT_07_OD	1	OID20650	P15692	VEGFA	B04411	Q-00263_SS210654	-8.4719	-1.4431	Plate control	PASS
CAT_07_OD	1	OID20651	O75077	ADAM23	B04411	Q-00263_SS210654	-7.6369	-5.8708	Plate control	PASS
CAT_07_OD	1	OID20652	Q13478	IL18R1	B04411	Q-00263_SS210654	-8.7411	-7.8464	Plate control	PASS
CAT_07_OD	1	OID20653	P43489	TNFRSF4	B04411	Q-00263_SS210654	-5.858	-6.2146	Plate control	PASS
CAT_07_OD	1	OID20654	P02745	C1QA	B04411	Q-00263_SS210654	-6.25	-6.2627	Plate control	PASS
CAT_07_OD	1	OID20655	Q99616	CCL13	B04411	Q-00263_SS210654	-8.6209	-12.6465	Plate control	PASS
CAT_07_OD	1	OID20656	P14210	HGF	B04411	Q-00263_SS210654	-6.7142	-2.819	Plate control	PASS
CAT_07_OD	1	OID20657	Q12866	MERTK	B04411	Q-00263_SS210654	-5.3375	-6.6155	Plate control	PASS
CAT_07_OD	1	OID20658	O00253	AGRP	B04411	Q-00263_SS210654	-5.7622	-5.2126	Plate control	PASS
CAT_07_OD	1	OID20660	P43234	CTSO	B04411	Q-00263_SS210654	-5.8996	-1.8137	Plate control	PASS
CAT_07_OD	1	OID20661	P49771	FLT3LG	B04411	Q-00263_SS210654	-7.2569	-3.8058	Plate control	PASS
CAT_07_OD	1	OID20611	P50591	TNFSF10	B04411	Q-00263_SS210654	-9.6722	-9.3691	Plate control	PASS
CAT_07_OD	1	OID20612	O15455	TLR3	B04411	Q-00263_SS210654	-6.0757	-0.6948	Plate control	PASS
CAT_07_OD	1	OID20613	P80162	CXCL6	B04411	Q-00263_SS210654	-8.8707	-13.9909	Plate control	PASS
CAT_07_OD	1	OID20630	P50452	SERPINB8	B04411	Q-00263_SS210654	-4.9691	-4.2427	Plate control	PASS
CAT_07_OD	1	OID20642	Q15661	TPSAB1	B04411	Q-00263_SS210654	-6.7752	-3.3892	Plate control	PASS
CAT_07_OD	1	OID20643	Q96SB3	PPP1R9B	B04411	Q-00263_SS210654	-1.9393	-2.2349	Plate control	PASS
CAT_07_OD	1	OID20644	P30044	PRDX5	B04411	Q-00263_SS210654	-4.0698	-6.2647	Plate control	PASS
CAT_07_OD	1	OID20645	P00813	ADA	B04411	Q-00263_SS210654	-5.7173	-5.6164	Plate control	PASS
CAT_07_OD	1	OID20614	Q08174	PCDH1	B04411	Q-00263_SS210654	-4.6835	-2.5627	Plate control	PASS
CAT_07_OD	1	OID20664	Q9H4D0	CLSTN2	B04411	Q-00263_SS210654	-5.8111	2.4609	Plate control	PASS
CAT_07_OD	1	OID20665	P48023	FASLG	B04411	Q-00263_SS210654	-8.126	-8.038	Plate control	PASS
CAT_07_OD	1	OID20666	P29460	IL12B	B04411	Q-00263_SS210654	-7.3494	-5.2889	Plate control	PASS
CAT_07_OD	1	OID20667	Q15517	CDSN	B04411	Q-00263_SS210654	-3.4033	-2.3504	Plate control	PASS
CAT_07_OD	1	OID20668	P51671	CCL11	B04411	Q-00263_SS210654	-8.7928	-8.0498	Plate control	PASS
CAT_07_OD	1	OID20669	Q16719	KYNU	B04411	Q-00263_SS210654	-6.2636	-6.0648	Plate control	PASS
CAT_07_OD	1	OID20670	Q9HBG7	LY9	B04411	Q-00263_SS210654	-6.8788	-7.5111	Plate control	PASS
CAT_07_OD	1	OID20671	P78556	CCL20	B04411	Q-00263_SS210654	-6.4369	-6.9707	Plate control	PASS
CAT_07_OD	1	OID20672	P03956	MMP1	B04411	Q-00263_SS210654	-7.0573	-6.1164	Plate control	PASS
CAT_07_OD	1	OID20673	P49763	PGF	B04411	Q-00263_SS210654	-6.2259	-4.9137	Plate control	PASS
CAT_07_OD	1	OID20674	O15444	CCL25	B04411	Q-00263_SS210654	-8.3189	-9.2294	Plate control	PASS
CAT_07_OD	1	OID20711	Q99685	MGLL	B04411	Q-00263_SS210654	-5.2223	-6.1013	Plate control	PASS
CAT_07_OD	1	OID20712	Q8NFT8	DNER	B04411	Q-00263_SS210654	-8.4483	-0.053	Plate control	PASS
CAT_07_OD	1	OID20713	Q7KYR7	BTN2A1	B04411	Q-00263_SS210654	-6.8329	1.8965	Plate control	PASS
CAT_07_OD	1	OID20714	P34896	SHMT1	B04411	Q-00263_SS210654	-6.2654	-4.1214	Plate control	PASS
CAT_07_OD	1	OID20715	O95750	FGF19	B04411	Q-00263_SS210654	-6.3446	-3.0352	Plate control	PASS
CAT_07_OD	1	OID20716	P19256	CD58	B04411	Q-00263_SS210654	-8.2252	-6.0569	Plate control	PASS
CAT_07_OD	1	OID20717	P29350	PTPN6	B04411	Q-00263_SS210654	-3.6554	-3.9386	Plate control	PASS
CAT_07_OD	1	OID20767	O00339	MATN2	B04411	Q-00263_SS210654	-8.123	-2.9425	Plate control	PASS
CAT_07_OD	1	OID20768	P36941	LTBR	B04411	Q-00263_SS210654	-7.8123	-3.0984	Plate control	PASS
CAT_07_OD	1	OID20769	Q16363	LAMA4	B04411	Q-00263_SS210654	-7.3238	-1.2399	Plate control	PASS
CAT_07_OD	1	OID20770	P19883	FST	B04411	Q-00263_SS210654	-5.0403	-4.5182	Plate control	PASS
CAT_07_OD	1	OID20771	Q9BU40	CHRDL1	B04411	Q-00263_SS210654	-7.2684	-3.688	Plate control	PASS
CAT_07_OD	1	OID20722	Q9Y3D6	FIS1	B04411	Q-00263_SS210654	-4.7658	-3.6074	Plate control	PASS
CAT_07_OD	1	OID20723	Q96PL1	SCGB3A2	B04411	Q-00263_SS210654	-6.0032	-6.5167	Plate control	PASS
CAT_07_OD	1	OID20724	P25942	CD40	B04411	Q-00263_SS210654	-8.0291	-2.2524	Plate control	PASS
CAT_07_OD	1	OID20725	Q99983	OMD	B04411	Q-00263_SS210654	-5.3125	-1.3337	Plate control	PASS
CAT_07_OD	1	OID20726	Q9UKU9	ANGPTL2	B04411	Q-00263_SS210654	-4.8988	-4.6642	Plate control	PASS
CAT_07_OD	1	OID20727	P22466	GAL	B04411	Q-00263_SS210654	-7.0459	-6.62	Plate control	PASS
CAT_07_OD	1	OID20728	Q8WXD2	SCG3	B04411	Q-00263_SS210654	-6.2345	0.9751	Plate control	PASS
CAT_07_OD	1	OID20729	Q9NR12	PDLIM7	B04411	Q-00263_SS210654	-1.7956	-2.0088	Plate control	PASS
CAT_07_OD	1	OID20730	Q9H3U7	SMOC2	B04411	Q-00263_SS210654	-7.3884	-3.913	Plate control	PASS
CAT_07_OD	1	OID20731	Q9NZC2	TREM2	B04411	Q-00263_SS210654	-7.5786	-4.5976	Plate control	PASS
CAT_07_OD	1	OID20744	O43598	DNPH1	B04411	Q-00263_SS210654	-5.1449	-2.3739	Plate control	PASS
CAT_07_OD	1	OID20745	Q92583	CCL17	B04411	Q-00263_SS210654	-6.5511	-5.5257	Plate control	PASS
CAT_07_OD	1	OID20746	Q96KG7	MEGF10	B04411	Q-00263_SS210654	-8.7662	-3.319	Plate control	PASS
CAT_07_OD	1	OID20747	P24387	CRHBP	B04411	Q-00263_SS210654	-6.609	-7.3391	Plate control	PASS
CAT_07_OD	1	OID20748	P56470	LGALS4	B04411	Q-00263_SS210654	-6.9853	-4.1285	Plate control	PASS
CAT_07_OD	1	OID20749	Q9H008	LHPP	B04411	Q-00263_SS210654	-5.5138	-0.4467	Plate control	PASS
CAT_07_OD	1	OID20750	O14773	TPP1	B04411	Q-00263_SS210654	-6.681	4.1421	Plate control	PASS
CAT_07_OD	1	OID20751	Q6UXH1	CRELD2	B04411	Q-00263_SS210654	-6.6135	-3.1691	Plate control	PASS
CAT_07_OD	1	OID20752	Q99895	CTRC	B04411	Q-00263_SS210654	-6.9729	-7.3545	Plate control	PASS
CAT_07_OD	1	OID20753	Q9NQ76	MEPE	B04411	Q-00263_SS210654	-7.4228	-5.4474	Plate control	PASS
CAT_07_OD	1	OID20754	Q4KMG0	CDON	B04411	Q-00263_SS210654	-8.5124	-2.5607	Plate control	PASS
CAT_07_OD	1	OID20755	Q9UHX3	ADGRE2	B04411	Q-00263_SS210654	-7.4696	-8.0065	Plate control	PASS
CAT_07_OD	1	OID20756	Q15109	AGER	B04411	Q-00263_SS210654	-6.9185	-4.9378	Plate control	PASS
CAT_07_OD	1	OID20757	P27930	IL1R2	B04411	Q-00263_SS210654	-9.8706	-7.5956	Plate control	PASS
CAT_07_OD	1	OID20758	Q9NQ30	ESM1	B04411	Q-00263_SS210654	-6.8615	-5.0715	Plate control	PASS
CAT_07_OD	1	OID20759	Q9HCB6	SPON1	B04411	Q-00263_SS210654	-6.6922	2.799	Plate control	PASS
CAT_07_OD	1	OID20760	Q9UII2	ATP5IF1	B04411	Q-00263_SS210654	-2.4461	-2.0031	Plate control	PASS
CAT_07_OD	1	OID20761	O75563	SKAP2	B04411	Q-00263_SS210654	-4.3523	-4.6423	Plate control	PASS
CAT_07_OD	1	OID20762	P09341	CXCL1	B04411	Q-00263_SS210654	-4.8026	-3.6809	Plate control	PASS
CAT_07_OD	1	OID20763	Q16651	PRSS8	B04411	Q-00263_SS210654	-6.9887	-4.9409	Plate control	PASS
CAT_07_OD	1	OID20764	Q03405	PLAUR	B04411	Q-00263_SS210654	-7.3737	-5.2145	Plate control	PASS
CAT_07_OD	1	OID20765	O00626	CCL22	B04411	Q-00263_SS210654	-8.5553	-8.7759	Plate control	PASS
CAT_07_OD	1	OID20766	P51888	PRELP	B04411	Q-00263_SS210654	-7.1091	-0.4947	Plate control	PASS
CAT_07_OD	1	OID20772	O00175	CCL24	B04411	Q-00263_SS210654	-10.2667	-7.159	Plate control	PASS
CAT_07_OD	1	OID20773	Q99538	LGMN	B04411	Q-00263_SS210654	-6.8812	1.8414	Plate control	PASS
CAT_07_OD	1	OID20774	Q14118	DAG1	B04411	Q-00263_SS210654	-5.2207	-1.2434	Plate control	PASS
CAT_07_OD	1	OID20775	P54317	PNLIPRP2	B04411	Q-00263_SS210654	-9.0592	-9.3622	Plate control	PASS
CAT_07_OD	1	OID20776	Q8IYS5	OSCAR	B04411	Q-00263_SS210654	-7.3881	-6.6829	Plate control	PASS
CAT_07_OD	1	OID20777	Q15166	PON3	B04411	Q-00263_SS210654	-8.0763	-7.514	Plate control	PASS
CAT_07_OD	1	OID20778	P07148	FABP1	B04411	Q-00263_SS210654	-8.2308	-8.8249	Plate control	PASS
CAT_07_OD	1	OID20786	O00468	AGRN	B04411	Q-00263_SS210654	-5.8409	0.9759	Plate control	PASS
CAT_07_OD	1	OID20787	Q03403	TFF2	B04411	Q-00263_SS210654	-6.2064	-4.8082	Plate control	PASS
CAT_07_OD	1	OID20788	P19876	CXCL3	B04411	Q-00263_SS210654	-7.1931	-5.8537	Plate control	PASS
CAT_07_OD	1	OID20789	Q13232	NME3	B04411	Q-00263_SS210654	-7.7703	-5.4979	Plate control	PASS
CAT_07_OD	1	OID20779	O95866	MPIG6B	B04411	Q-00263_SS210654	-4.2572	-4.7177	Plate control	PASS
CAT_07_OD	1	OID20780	P15291	B4GALT1	B04411	Q-00263_SS210654	-8.9461	-5.9036	Plate control	PASS
CAT_07_OD	1	OID20781	O00182	LGALS9	B04411	Q-00263_SS210654	-6.8139	-2.0032	Plate control	PASS
CAT_07_OD	1	OID20782	O95633	FSTL3	B04411	Q-00263_SS210654	-8.2949	-5.3639	Plate control	PASS
CAT_07_OD	1	OID20783	Q92956	TNFRSF14	B04411	Q-00263_SS210654	-7.8978	0.3057	Plate control	PASS
CAT_07_OD	1	OID20784	Q9BYZ8	REG4	B04411	Q-00263_SS210654	-9.2325	-4.9567	Plate control	PASS
CAT_07_OD	1	OID20785	Q8TEU8	WFIKKN2	B04411	Q-00263_SS210654	-8.2492	-3.5064	Plate control	PASS
CAT_07_OD	1	OID20692	P09326	CD48	B04411	Q-00263_SS210654	-6.9776	-6.366	Plate control	PASS
CAT_07_OD	1	OID20693	P55773	CCL23	B04411	Q-00263_SS210654	-6.2311	-6.0242	Plate control	PASS
CAT_07_OD	1	OID20694	Q14116	IL18	B04411	Q-00263_SS210654	-6.3946	-4.9167	Plate control	PASS
CAT_07_OD	1	OID20695	P13236	CCL4	B04411	Q-00263_SS210654	-5.5246	-0.8399	Plate control	PASS
CAT_07_OD	1	OID20696	Q08334	IL10RB	B04411	Q-00263_SS210654	-4.9799	-3.7346	Plate control	PASS
CAT_07_OD	1	OID20697	P02778	CXCL10	B04411	Q-00263_SS210654	-7.4074	-5.2174	Plate control	PASS
CAT_07_OD	1	OID20698	P01133	EGF	B04411	Q-00263_SS210654	-5.1771	-3.9148	Plate control	PASS
CAT_07_OD	1	OID20699	O75462	CRLF1	B04411	Q-00263_SS210654	-4.2772	-4.4633	Plate control	PASS
CAT_07_OD	1	OID20700	P18510	IL1RN	B04411	Q-00263_SS210654	-5.5914	-1.3124	Plate control	PASS
CAT_07_OD	1	OID20701	Q9NZV1	CRIM1	B04411	Q-00263_SS210654	-3.8713	-1.2384	Plate control	PASS
CAT_07_OD	1	OID20702	O14836	TNFRSF13B	B04411	Q-00263_SS210654	-5.9993	-5.9441	Plate control	PASS
CAT_07_OD	1	OID20703	Q9BY76	ANGPTL4	B04411	Q-00263_SS210654	-6.456	-5.1242	Plate control	PASS
CAT_07_OD	1	OID20704	O76096	CST7	B04411	Q-00263_SS210654	-5.1223	-5.2262	Plate control	PASS
CAT_07_OD	1	OID20705	P21860	ERBB3	B04411	Q-00263_SS210654	-6.8848	-4.6568	Plate control	PASS
CAT_07_OD	1	OID20706	Q99435	NELL2	B04411	Q-00263_SS210654	-5.6902	0.6489	Plate control	PASS
CAT_07_OD	1	OID20707	P55145	MANF	B04411	Q-00263_SS210654	-3.1214	-2.1408	Plate control	PASS
CAT_07_OD	1	OID20708	Q14210	LY6D	B04411	Q-00263_SS210654	-4.6736	-2.9513	Plate control	PASS
CAT_07_OD	1	OID20709	P29279	CCN2	B04411	Q-00263_SS210654	-4.444	-1.9176	Plate control	PASS
CAT_07_OD	1	OID20683	O43639	NCK2	B04411	Q-00263_SS210654	-0.298	-0.5628	Plate control	PASS
CAT_07_OD	1	OID20677	P21709	EPHA1	B04411	Q-00263_SS210654	-7.4032	-6.6893	Plate control	PASS
CAT_07_OD	1	OID20684	P35625	TIMP3	B04411	Q-00263_SS210654	-4.383	-2.2777	Plate control	PASS
CAT_07_OD	1	OID20685	P47712	PLA2G4A	B04411	Q-00263_SS210654	-1.8353	-2.1296	Plate control	PASS
CAT_07_OD	1	OID20686	O00585	CCL21	B04411	Q-00263_SS210654	-5.6092	-2.9317	Plate control	PASS
CAT_07_OD	1	OID20687	P09238	MMP10	B04411	Q-00263_SS210654	-6.3588	-1.5935	Plate control	PASS
CAT_07_OD	1	OID20688	P11684	SCGB1A1	B04411	Q-00263_SS210654	-6.6625	-6.4766	Plate control	PASS
CAT_07_OD	1	OID20689	Q6UWV6	ENPP7	B04411	Q-00263_SS210654	-6.764	-6.7898	Plate control	PASS
CAT_07_OD	1	OID20690	Q9BZZ2	SIGLEC1	B04411	Q-00263_SS210654	-5.4676	-4.676	Plate control	PASS
CAT_07_OD	1	OID20691	P25116	F2R	B04411	Q-00263_SS210654	-3.809	-1.3852	Plate control	PASS
CAT_07_OD	1	OID20710	Q9HC38	GLOD4	B04411	Q-00263_SS210654	-5.8296	-1.3212	Plate control	PASS
CAT_07_OD	1	OID20718	P0DMV8	HSPA1A	B04411	Q-00263_SS210654	-2.1145	-2.43	Plate control	PASS
CAT_07_OD	1	OID20719	P09603	CSF1	B04411	Q-00263_SS210654	-6.4755	-2.0642	Plate control	PASS
CAT_07_OD	1	OID20720	O43291	SPINT2	B04411	Q-00263_SS210654	-5.2203	2.7207	Plate control	PASS
CAT_07_OD	1	OID20721	P12532	CKMT1A_CKMT1B	B04411	Q-00263_SS210654	-8.3477	-6.022	Plate control	PASS
CAT_07_OD	1	OID20732	Q8WU39	MZB1	B04411	Q-00263_SS210654	-7.0894	-6.768	Plate control	PASS
CAT_07_OD	1	OID20733	O75888	TNFSF13	B04411	Q-00263_SS210654	-5.081	0.1449	Plate control	PASS
CAT_07_OD	1	OID20734	Q9Y6N7	ROBO1	B04411	Q-00263_SS210654	-7.1424	-3.5337	Plate control	PASS
CAT_07_OD	1	OID20735	O00300	TNFRSF11B	B04411	Q-00263_SS210654	-7.3462	-2.1802	Plate control	PASS
CAT_07_OD	1	OID20736	Q9UJA9	ENPP5	B04411	Q-00263_SS210654	-5.1254	0.9433	Plate control	PASS
CAT_07_OD	1	OID20737	Q6GTX8	LAIR1	B04411	Q-00263_SS210654	-6.9122	-1.0266	Plate control	PASS
CAT_07_OD	1	OID20738	Q5KU26	COLEC12	B04411	Q-00263_SS210654	-7.5607	2.6157	Plate control	PASS
CAT_07_OD	1	OID20739	O00241	SIRPB1	B04411	Q-00263_SS210654	-7.4628	-3.847	Plate control	PASS
CAT_07_OD	1	OID20740	Q15389	ANGPT1	B04411	Q-00263_SS210654	-2.2227	-2.5327	Plate control	PASS
CAT_07_OD	1	OID20741	P01127	PDGFB	B04411	Q-00263_SS210654	-6.1108	-8.7534	Plate control	PASS
CAT_07_OD	1	OID20742	P46109	CRKL	B04411	Q-00263_SS210654	-3.0155	-3.093	Plate control	PASS
CAT_07_OD	1	OID20678	P15260	IFNGR1	B04411	Q-00263_SS210654	-3.5144	-1.036	Plate control	PASS
CAT_07_OD	1	OID20679	P53634	CTSC	B04411	Q-00263_SS210654	-2.5985	-0.0768	Plate control	PASS
CAT_07_OD	1	OID20680	Q5ZPR3	CD276	B04411	Q-00263_SS210654	-7.767	-5.6381	Plate control	PASS
CAT_07_OD	1	OID20681	Q9UJU6	DBNL	B04411	Q-00263_SS210654	-3.0834	-3.3116	Plate control	PASS
CAT_07_OD	1	OID20682	P30613	PKLR	B04411	Q-00263_SS210654	-6.6345	-7.5192	Plate control	PASS
CAT_07_OD	1	OID20743	P16422	EPCAM	B04411	Q-00263_SS210654	-7.6394	-7.0319	Plate control	PASS
CAT_07_OD	1	OID20675	Q07325	CXCL9	B04411	Q-00263_SS210654	-5.254	-3.8624	Plate control	PASS
CAT_07_OD	1	OID20676	Q92484	SMPDL3A	B04411	Q-00263_SS210654	-4.4953	-0.3216	Plate control	PASS
CAT_07_OD	1	OID20838	Q9UJY5	GGA1	B04414	Q-00263_SS210654	0.2403	-0.93	Plate control	PASS
CAT_07_OD	1	OID20839	P30039	PBLD	B04414	Q-00263_SS210654	1.0655	-0.3314	Plate control	PASS
CAT_07_OD	1	OID20840	Q5JZY3	EPHA10	B04414	Q-00263_SS210654	0.6311	-0.3572	Plate control	PASS
CAT_07_OD	1	OID20841	Q02643	GHRHR	B04414	Q-00263_SS210654	-0.2129	-0.6049	Plate control	PASS
CAT_07_OD	1	OID20790	Q86VW0	SESTD1	B04414	Q-00263_SS210654	-0.0168	-0.572	Plate control	PASS
CAT_07_OD	1	OID20791	P53539	FOSB	B04414	Q-00263_SS210654	0.292	0.0806	Plate control	PASS
CAT_07_OD	1	OID20792	Q92597	NDRG1	B04414	Q-00263_SS210654	-0.088	-0.5606	Plate control	PASS
CAT_07_OD	1	OID20793	A1E959	ODAM	B04414	Q-00263_SS210654	0.4838	-0.4166	Plate control	PASS
CAT_07_OD	1	OID20794	P60484	PTEN	B04414	Q-00263_SS210654	0.6889	0.5371	Plate control	PASS
CAT_07_OD	1	OID20842	Q9BW30	TPPP3	B04414	Q-00263_SS210654	0.3937	0.0916	Plate control	PASS
CAT_07_OD	1	OID20843	Q16864	ATP6V1F	B04414	Q-00263_SS210654	0.3491	-0.0235	Plate control	PASS
CAT_07_OD	1	OID20844	Q9HA65	TBC1D17	B04414	Q-00263_SS210654	0.1658	-1.2112	Plate control	PASS
CAT_07_OD	1	OID20845	Q96PP9	GBP4	B04414	Q-00263_SS210654	0.9125	0.2039	Plate control	PASS
CAT_07_OD	1	OID20846	Q9Y680	FKBP7	B04414	Q-00263_SS210654	0.2746	-0.6503	Plate control	PASS
CAT_07_OD	1	OID20847	Q03393	PTS	B04414	Q-00263_SS210654	-0.854	-0.5328	Plate control	PASS
CAT_07_OD	1	OID20848	P01375	TNF	B04414	Q-00263_SS210654	-0.5354	-2.5244	Plate control	PASS
CAT_07_OD	1	OID20849	P58417	NXPH1	B04414	Q-00263_SS210654	0.3178	-0.7978	Plate control	PASS
CAT_07_OD	1	OID20850	Q15126	PMVK	B04414	Q-00263_SS210654	-1.4479	-1.9298	Plate control	PASS
CAT_07_OD	1	OID20851	Q6UX27	VSTM1	B04414	Q-00263_SS210654	-0.0357	-1.6052	Plate control	PASS
CAT_07_OD	1	OID20852	Q15043	SLC39A14	B04414	Q-00263_SS210654	-1.3025	-0.7283	Plate control	PASS
CAT_07_OD	1	OID20853	Q9UK53	ING1	B04414	Q-00263_SS210654	0.9146	0.7445	Plate control	PASS
CAT_07_OD	1	OID20881	P23276	KEL	B04414	Q-00263_SS210654	-2.9427	-2.1998	Plate control	PASS
CAT_07_OD	1	OID20882	Q9UPY6	WASF3	B04414	Q-00263_SS210654	1.6737	1.2951	Plate control	PASS
CAT_07_OD	1	OID20883	Q8WUW1	BRK1	B04414	Q-00263_SS210654	-0.4066	-0.708	Plate control	PASS
CAT_07_OD	1	OID20884	O95466	FMNL1	B04414	Q-00263_SS210654	-0.5219	-2.3519	Plate control	PASS
CAT_07_OD	1	OID20885	Q9NS71	GKN1	B04414	Q-00263_SS210654	-1.5439	-2.4423	Plate control	PASS
CAT_07_OD	1	OID20886	Q9UJ72	ANXA10	B04414	Q-00263_SS210654	-0.4471	-1.3728	Plate control	PASS
CAT_07_OD	1	OID20887	P30519	HMOX2	B04414	Q-00263_SS210654	-0.4272	-1.5578	Plate control	PASS
CAT_07_OD	1	OID20888	Q86Z14	KLB	B04414	Q-00263_SS210654	0.5116	-1.6667	Plate control	PASS
CAT_07_OD	1	OID20889	Q6UXK2	ISLR2	B04414	Q-00263_SS210654	-0.5338	-1.3858	Plate control	PASS
CAT_07_OD	1	OID20894	Q9NQ88	TIGAR	B04414	Q-00263_SS210654	-0.0691	-0.2823	Plate control	PASS
CAT_07_OD	1	OID20895	Q96B36	AKT1S1	B04414	Q-00263_SS210654	0.2393	-1.5191	Plate control	PASS
CAT_07_OD	1	OID20896	O95994	AGR2	B04414	Q-00263_SS210654	0.4572	-5.6931	Plate control	PASS
CAT_07_OD	1	OID20854	P29466	CASP1	B04414	Q-00263_SS210654	-0.5356	0.119	Plate control	PASS
CAT_07_OD	1	OID20859	Q9Y2V2	CARHSP1	B04414	Q-00263_SS210654	-1.2673	-1.8312	Plate control	PASS
CAT_07_OD	1	OID20860	P13647	KRT5	B04414	Q-00263_SS210654	0.4903	0.0542	Plate control	PASS
CAT_07_OD	1	OID20861	P39905	GDNF	B04414	Q-00263_SS210654	-1.623	-1.4896	Plate control	PASS
CAT_07_OD	1	OID20862	O94813	SLIT2	B04414	Q-00263_SS210654	0.2746	-1.2364	Plate control	PASS
CAT_07_OD	1	OID20863	P29475	NOS1	B04414	Q-00263_SS210654	-2.1722	-3.3981	Plate control	PASS
CAT_07_OD	1	OID20864	O14523	C2CD2L	B04414	Q-00263_SS210654	-1.8975	-1.2691	Plate control	PASS
CAT_07_OD	1	OID20865	Q9UBB4	ATXN10	B04414	Q-00263_SS210654	0.68	-1.3626	Plate control	PASS
CAT_07_OD	1	OID20866	Q9H3R2	MUC13	B04414	Q-00263_SS210654	-1.6617	-2.3353	Plate control	PASS
CAT_07_OD	1	OID20890	Q92917	GPKOW	B04414	Q-00263_SS210654	0.2862	-0.8342	Plate control	PASS
CAT_07_OD	1	OID20891	P42892	ECE1	B04414	Q-00263_SS210654	-2.4029	-1.7001	Plate control	PASS
CAT_07_OD	1	OID20892	Q9UHV9	PFDN2	B04414	Q-00263_SS210654	0.299	0.0926	Plate control	PASS
CAT_07_OD	1	OID20893	Q92851	CASP10	B04414	Q-00263_SS210654	1.6647	-0.4573	Plate control	PASS
CAT_07_OD	1	OID20855	Q9H0C8	ILKAP	B04414	Q-00263_SS210654	1.1915	0.3108	Plate control	PASS
CAT_07_OD	1	OID20856	Q07812	BAX	B04414	Q-00263_SS210654	1.4774	1.3538	Plate control	PASS
CAT_07_OD	1	OID20857	Q9Y5P4	CERT	B04414	Q-00263_SS210654	1.1759	0.9775	Plate control	PASS
CAT_07_OD	1	OID20858	Q9H2W6	MRPL46	B04414	Q-00263_SS210654	0.9444	0.3872	Plate control	PASS
CAT_07_OD	1	OID20837	Q9Y6E0	STK24	B04414	Q-00263_SS210654	0.8798	0.4203	Plate control	PASS
CAT_07_OD	1	OID20825	Q9H1C3	GLT8D2	B04414	Q-00263_SS210654	0.834	-0.0647	Plate control	PASS
CAT_07_OD	1	OID20826	P20936	RASA1	B04414	Q-00263_SS210654	0.6393	0.4578	Plate control	PASS
CAT_07_OD	1	OID20827	P51452	DUSP3	B04414	Q-00263_SS210654	-1.5906	-2.294	Plate control	PASS
CAT_07_OD	1	OID20828	P09769	FGR	B04414	Q-00263_SS210654	0.1103	-0.8607	Plate control	PASS
CAT_07_OD	1	OID20829	P14625	HSP90B1	B04414	Q-00263_SS210654	0.6082	-2.4019	Plate control	PASS
CAT_07_OD	1	OID20830	P10636	MAPT	B04414	Q-00263_SS210654	1.0711	-0.6713	Plate control	PASS
CAT_07_OD	1	OID20831	Q9HAW4	CLSPN	B04414	Q-00263_SS210654	0.4477	0.1173	Plate control	PASS
CAT_07_OD	1	OID20832	Q9UM07	PADI4	B04414	Q-00263_SS210654	0.891	0.0343	Plate control	PASS
CAT_07_OD	1	OID20833	P26440	IVD	B04414	Q-00263_SS210654	0.3611	-0.3513	Plate control	PASS
CAT_07_OD	1	OID20834	P29474	NOS3	B04414	Q-00263_SS210654	0.9823	-1.0251	Plate control	PASS
CAT_07_OD	1	OID20835	O60240	PLIN1	B04414	Q-00263_SS210654	0.1393	-0.3447	Plate control	PASS
CAT_07_OD	1	OID20836	P41208	CETN2	B04414	Q-00263_SS210654	-0.4647	-2.678	Plate control	PASS
CAT_07_OD	1	OID20867	Q9NRG1	PRTFDC1	B04414	Q-00263_SS210654	0.9001	-0.405	Plate control	PASS
CAT_07_OD	1	OID20868	Q16762	TST	B04414	Q-00263_SS210654	0.8113	-0.9072	Plate control	PASS
CAT_07_OD	1	OID20869	Q13426	XRCC4	B04414	Q-00263_SS210654	0.8747	0.0922	Plate control	PASS
CAT_07_OD	1	OID20870	Q15633	TARBP2	B04414	Q-00263_SS210654	-1.212	-0.9327	Plate control	PASS
CAT_07_OD	1	OID20871	P07196	NEFL	B04414	Q-00263_SS210654	-0.6104	-0.1923	Plate control	PASS
CAT_07_OD	1	OID20872	P49789	FHIT	B04414	Q-00263_SS210654	0.2908	-0.4519	Plate control	PASS
CAT_07_OD	1	OID20873	Q6UWL6	KIRREL2	B04414	Q-00263_SS210654	-1.1179	-1.4517	Plate control	PASS
CAT_07_OD	1	OID20874	O94985	CLSTN1	B04414	Q-00263_SS210654	-0.3763	0.5875	Plate control	PASS
CAT_07_OD	1	OID20875	Q9Y2W6	TDRKH	B04414	Q-00263_SS210654	-0.4892	-0.5375	Plate control	PASS
CAT_07_OD	1	OID20876	P09211	GSTP1	B04414	Q-00263_SS210654	-0.4531	-0.8947	Plate control	PASS
CAT_07_OD	1	OID20877	P61244	MAX	B04414	Q-00263_SS210654	-0.3435	0.3402	Plate control	PASS
CAT_07_OD	1	OID20878	Q96FQ6	S100A16	B04414	Q-00263_SS210654	-0.0064	-2.652	Plate control	PASS
CAT_07_OD	1	OID20879	O00399	DCTN6	B04414	Q-00263_SS210654	-1.6669	-1.7858	Plate control	PASS
CAT_07_OD	1	OID20880	Q13308	PTK7	B04414	Q-00263_SS210654	-0.2692	-1.3311	Plate control	PASS
CAT_07_OD	1	OID20818	P05455	SSB	B04414	Q-00263_SS210654	0.295	-0.6426	Plate control	PASS
CAT_07_OD	1	OID20819	O96013	PAK4	B04414	Q-00263_SS210654	0.3649	-0.4548	Plate control	PASS
CAT_07_OD	1	OID20820	Q9NXA8	SIRT5	B04414	Q-00263_SS210654	-0.3827	-0.6075	Plate control	PASS
CAT_07_OD	1	OID20821	Q8N2G4	LYPD1	B04414	Q-00263_SS210654	0.2048	0.7147	Plate control	PASS
CAT_07_OD	1	OID20822	P49023	PXN	B04414	Q-00263_SS210654	-1.5074	-1.9233	Plate control	PASS
CAT_07_OD	1	OID20823	Q9BXS1	IDI2	B04414	Q-00263_SS210654	0.4339	-0.2348	Plate control	PASS
CAT_07_OD	1	OID20824	P15018	LIF	B04414	Q-00263_SS210654	1.351	1.3436	Plate control	PASS
CAT_07_OD	1	OID20795	Q8IU54	IFNL1	B04414	Q-00263_SS210654	0.7069	0.2378	Plate control	PASS
CAT_07_OD	1	OID20796	P51531	SMARCA2	B04414	Q-00263_SS210654	-3.9436	-4.6148	Plate control	PASS
CAT_07_OD	1	OID20797	O14579	COPE	B04414	Q-00263_SS210654	0.4401	-0.216	Plate control	PASS
CAT_07_OD	1	OID20798	P15336	ATF2	B04414	Q-00263_SS210654	0.8298	0.2049	Plate control	PASS
CAT_07_OD	1	OID20799	P53985	SLC16A1	B04414	Q-00263_SS210654	-0.4256	-1.0167	Plate control	PASS
CAT_07_OD	1	OID20800	P02533	KRT14	B04414	Q-00263_SS210654	0.6879	-0.1964	Plate control	PASS
CAT_07_OD	1	OID20801	P22676	CALB2	B04414	Q-00263_SS210654	0.0601	-0.902	Plate control	PASS
CAT_07_OD	1	OID20803	Q4LE39	ARID4B	B04414	Q-00263_SS210654	0.4628	-0.5329	Plate control	PASS
CAT_07_OD	1	OID20804	Q9NSK7	C19orf12	B04414	Q-00263_SS210654	-0.1114	-1.0022	Plate control	PASS
CAT_07_OD	1	OID20805	Q8WTV0	SCARB1	B04414	Q-00263_SS210654	-0.1567	-0.9928	Plate control	PASS
CAT_07_OD	1	OID20806	Q9UKV5	AMFR	B04414	Q-00263_SS210654	-0.2825	-0.0632	Plate control	PASS
CAT_07_OD	1	OID20807	P45452	MMP13	B04414	Q-00263_SS210654	0.0529	-0.7822	Plate control	PASS
CAT_07_OD	1	OID20808	Q96JP9	CDHR1	B04414	Q-00263_SS210654	-0.8521	0.5107	Plate control	PASS
CAT_07_OD	1	OID20809	Q6ZMJ4	IL34	B04414	Q-00263_SS210654	0.749	2.0204	Plate control	PASS
CAT_07_OD	1	OID20810	P08758	ANXA5	B04414	Q-00263_SS210654	0.2943	-0.1157	Plate control	PASS
CAT_07_OD	1	OID20811	P48047	ATP5PO	B04414	Q-00263_SS210654	0.3036	-0.6677	Plate control	PASS
CAT_07_OD	1	OID20812	Q6ZMC9	SIGLEC15	B04414	Q-00263_SS210654	-0.4363	-1.3309	Plate control	PASS
CAT_07_OD	1	OID20813	Q6PIL6	KCNIP4	B04414	Q-00263_SS210654	0.8591	0.0551	Plate control	PASS
CAT_07_OD	1	OID20814	Q6P1M0	SLC27A4	B04414	Q-00263_SS210654	0.944	0.7719	Plate control	PASS
CAT_07_OD	1	OID20815	P53582	METAP1	B04414	Q-00263_SS210654	0.9399	0.9945	Plate control	PASS
CAT_07_OD	1	OID20816	P13385	TDGF1	B04414	Q-00263_SS210654	0.1712	-0.7361	Plate control	PASS
CAT_07_OD	1	OID20817	Q9NRW1	RAB6B	B04414	Q-00263_SS210654	-2.2017	-3.5016	Plate control	PASS
CAT_07_OD	1	OID20993	Q99426	TBCB	B04414	Q-00263_SS210654	-2.7501	-2.533	Plate control	PASS
CAT_07_OD	1	OID20994	P12644	BMP4	B04414	Q-00263_SS210654	-6.9397	-6.7486	Plate control	PASS
CAT_07_OD	1	OID20995	P28325	CST5	B04414	Q-00263_SS210654	-8.3143	-3.0762	Plate control	PASS
CAT_07_OD	1	OID20996	Q9NR71	ASAH2	B04414	Q-00263_SS210654	-4.8197	-5.8464	Plate control	PASS
CAT_07_OD	1	OID20997	P10145	CXCL8	B04414	Q-00263_SS210654	-5.4373	-2.7288	Plate control	PASS
CAT_07_OD	1	OID20998	Q96GW7	BCAN	B04414	Q-00263_SS210654	-5.899	-1.6747	Plate control	PASS
CAT_07_OD	1	OID20999	P37023	ACVRL1	B04414	Q-00263_SS210654	-4.4006	-5.1934	Plate control	PASS
CAT_07_OD	1	OID21000	P23588	EIF4B	B04414	Q-00263_SS210654	-0.3672	-1.6167	Plate control	PASS
CAT_07_OD	1	OID20897	P16444	DPEP1	B04414	Q-00263_SS210654	-3.6831	-4.0284	Plate control	PASS
CAT_07_OD	1	OID20899	Q9Y4K4	MAP4K5	B04414	Q-00263_SS210654	-0.8169	-1.1944	Plate control	PASS
CAT_07_OD	1	OID20900	O95256	IL18RAP	B04414	Q-00263_SS210654	-5.7187	-5.9914	Plate control	PASS
CAT_07_OD	1	OID20901	P52943	CRIP2	B04414	Q-00263_SS210654	-2.0902	-2.3607	Plate control	PASS
CAT_07_OD	1	OID20902	P63098	PPP3R1	B04414	Q-00263_SS210654	-2.6647	-2.6601	Plate control	PASS
CAT_07_OD	1	OID20903	P14868	DARS1	B04414	Q-00263_SS210654	-0.3341	-1.1131	Plate control	PASS
CAT_07_OD	1	OID20904	Q9Y6D9	MAD1L1	B04414	Q-00263_SS210654	-2.4733	-3.4219	Plate control	PASS
CAT_07_OD	1	OID20916	P11464	PSG1	B04414	Q-00263_SS210654	-4.8885	-4.5786	Plate control	PASS
CAT_07_OD	1	OID20917	Q8NBI3	DRAXIN	B04414	Q-00263_SS210654	-2.9561	-2.7114	Plate control	PASS
CAT_07_OD	1	OID20918	O00559	EBAG9	B04414	Q-00263_SS210654	-2.0183	-1.7119	Plate control	PASS
CAT_07_OD	1	OID20919	Q9BZM5	ULBP2	B04414	Q-00263_SS210654	-2.9269	-2.3815	Plate control	PASS
CAT_07_OD	1	OID20920	P01138	NGF	B04414	Q-00263_SS210654	0.6271	-0.1028	Plate control	PASS
CAT_07_OD	1	OID20921	Q96IU4	ABHD14B	B04414	Q-00263_SS210654	-3.8402	-3.4893	Plate control	PASS
CAT_07_OD	1	OID20922	Q8TCT1	PHOSPHO1	B04414	Q-00263_SS210654	-3.2358	-4.1186	Plate control	PASS
CAT_07_OD	1	OID20923	P78560	CRADD	B04414	Q-00263_SS210654	-2.8087	-3.2547	Plate control	PASS
CAT_07_OD	1	OID20924	Q08629	SPOCK1	B04414	Q-00263_SS210654	-2.1674	4.2405	Plate control	PASS
CAT_07_OD	1	OID20958	Q6P1N0	CC2D1A	B04414	Q-00263_SS210654	-1.4264	-2.7701	Plate control	PASS
CAT_07_OD	1	OID20978	P02771	AFP	B04414	Q-00263_SS210654	-4.8419	-5.9822	Plate control	PASS
CAT_07_OD	1	OID20979	O15232	MATN3	B04414	Q-00263_SS210654	-5.9897	-5.6199	Plate control	PASS
CAT_07_OD	1	OID20980	Q9NPH6	OBP2B	B04414	Q-00263_SS210654	-5.1842	-1.3724	Plate control	PASS
CAT_07_OD	1	OID20981	O14763	TNFRSF10B	B04414	Q-00263_SS210654	-4.6757	-4.026	Plate control	PASS
CAT_07_OD	1	OID20982	O15197	EPHB6	B04414	Q-00263_SS210654	-4.4994	-4.162	Plate control	PASS
CAT_07_OD	1	OID20983	P01258	CALCA	B04414	Q-00263_SS210654	-5.1589	-5.1356	Plate control	PASS
CAT_07_OD	1	OID20984	Q8N474	SFRP1	B04414	Q-00263_SS210654	-3.9089	0.2772	Plate control	PASS
CAT_07_OD	1	OID20985	Q07011	TNFRSF9	B04414	Q-00263_SS210654	-4.4256	-4.1032	Plate control	PASS
CAT_07_OD	1	OID20986	Q9H477	RBKS	B04414	Q-00263_SS210654	-6.9306	-2.9917	Plate control	PASS
CAT_07_OD	1	OID20987	P56279	TCL1A	B04414	Q-00263_SS210654	-2.7298	-3.4363	Plate control	PASS
CAT_07_OD	1	OID20988	P08962	CD63	B04414	Q-00263_SS210654	-5.2737	-3.1323	Plate control	PASS
CAT_07_OD	1	OID20989	Q9UL46	PSME2	B04414	Q-00263_SS210654	-4.934	-5.3935	Plate control	PASS
CAT_07_OD	1	OID20990	P07306	ASGR1	B04414	Q-00263_SS210654	-5.4831	-5.5758	Plate control	PASS
CAT_07_OD	1	OID20992	Q9BYC5	FUT8	B04414	Q-00263_SS210654	-1.8538	-2.4361	Plate control	PASS
CAT_07_OD	1	OID20936	Q2TAL6	VWC2	B04414	Q-00263_SS210654	-5.282	-5.4633	Plate control	PASS
CAT_07_OD	1	OID20937	Q13451	FKBP5	B04414	Q-00263_SS210654	-1.7656	-2.3507	Plate control	PASS
CAT_07_OD	1	OID20938	Q2MKA7	RSPO1	B04414	Q-00263_SS210654	-2.9476	-1.429	Plate control	PASS
CAT_07_OD	1	OID20939	Q96NZ8	WFIKKN1	B04414	Q-00263_SS210654	-4.3862	-4.8051	Plate control	PASS
CAT_07_OD	1	OID20948	Q53H47	SETMAR	B04414	Q-00263_SS210654	-4.8936	-5.2214	Plate control	PASS
CAT_07_OD	1	OID20906	Q86WV1	SKAP1	B04414	Q-00263_SS210654	-2.7137	-3.458	Plate control	PASS
CAT_07_OD	1	OID20907	P29218	IMPA1	B04414	Q-00263_SS210654	0.5529	-0.404	Plate control	PASS
CAT_07_OD	1	OID20908	P18031	PTPN1	B04414	Q-00263_SS210654	-0.8733	-1.4148	Plate control	PASS
CAT_07_OD	1	OID20909	P36269	GGT5	B04414	Q-00263_SS210654	-3.6706	-3.9484	Plate control	PASS
CAT_07_OD	1	OID20910	Q16740	CLPP	B04414	Q-00263_SS210654	-0.3592	-1.2995	Plate control	PASS
CAT_07_OD	1	OID20911	P05231	IL6	B04414	Q-00263_SS210654	-1.4283	-2.9816	Plate control	PASS
CAT_07_OD	1	OID20912	Q92932	PTPRN2	B04414	Q-00263_SS210654	-3.8611	-0.1795	Plate control	PASS
CAT_07_OD	1	OID20913	Q9HAN9	NMNAT1	B04414	Q-00263_SS210654	-2.0616	-1.3946	Plate control	PASS
CAT_07_OD	1	OID20914	O95727	CRTAM	B04414	Q-00263_SS210654	-3.7077	-4.0525	Plate control	PASS
CAT_07_OD	1	OID20940	Q9H5V8	CDCP1	B04414	Q-00263_SS210654	-3.3172	-2.8351	Plate control	PASS
CAT_07_OD	1	OID20941	P38484	IFNGR2	B04414	Q-00263_SS210654	-4.6298	-3.7934	Plate control	PASS
CAT_07_OD	1	OID20942	Q15814	TBCC	B04414	Q-00263_SS210654	-2.1183	-3.127	Plate control	PASS
CAT_07_OD	1	OID20943	Q14108	SCARB2	B04414	Q-00263_SS210654	-3.9812	-2.5815	Plate control	PASS
CAT_07_OD	1	OID20944	P78333	GPC5	B04414	Q-00263_SS210654	-3.4888	-3.1799	Plate control	PASS
CAT_07_OD	1	OID20945	Q9Y6Y9	LY96	B04414	Q-00263_SS210654	-2.0429	-2.0206	Plate control	PASS
CAT_07_OD	1	OID20946	O43155	FLRT2	B04414	Q-00263_SS210654	-2.6995	-3.5456	Plate control	PASS
CAT_07_OD	1	OID20947	Q9H3S3	TMPRSS5	B04414	Q-00263_SS210654	-4.2306	-2.2025	Plate control	PASS
CAT_07_OD	1	OID21001	Q9P0K1	ADAM22	B04414	Q-00263_SS210654	-4.5621	-2.6701	Plate control	PASS
CAT_07_OD	1	OID21002	O15496	PLA2G10	B04414	Q-00263_SS210654	-6.5337	-6.7163	Plate control	PASS
CAT_07_OD	1	OID21003	Q9BS40	LXN	B04414	Q-00263_SS210654	-1.1794	-1.5657	Plate control	PASS
CAT_07_OD	1	OID21004	P13500	CCL2	B04414	Q-00263_SS210654	-8.5895	-0.6608	Plate control	PASS
CAT_07_OD	1	OID20905	O14944	EREG	B04414	Q-00263_SS210654	-1.7897	-2.3871	Plate control	PASS
CAT_07_OD	1	OID20915	P15509	CSF2RA	B04414	Q-00263_SS210654	-2.4516	-2.5335	Plate control	PASS
CAT_07_OD	1	OID20925	P09466	PAEP	B04414	Q-00263_SS210654	-3.5473	-4.0606	Plate control	PASS
CAT_07_OD	1	OID20926	O00308	WWP2	B04414	Q-00263_SS210654	-3.6318	-4.0232	Plate control	PASS
CAT_07_OD	1	OID20927	P07741	APRT	B04414	Q-00263_SS210654	-3.4078	-3.3271	Plate control	PASS
CAT_07_OD	1	OID20928	Q8IUN9	CLEC10A	B04414	Q-00263_SS210654	-3.4462	-4.4768	Plate control	PASS
CAT_07_OD	1	OID20930	Q9HD42	CHMP1A	B04414	Q-00263_SS210654	0.6095	0.4182	Plate control	PASS
CAT_07_OD	1	OID20931	Q02083	NAAA	B04414	Q-00263_SS210654	-4.1291	-3.6194	Plate control	PASS
CAT_07_OD	1	OID20932	P50453	SERPINB9	B04414	Q-00263_SS210654	-2.3201	-2.3902	Plate control	PASS
CAT_07_OD	1	OID20933	O60609	GFRA3	B04414	Q-00263_SS210654	-4.016	-4.0327	Plate control	PASS
CAT_07_OD	1	OID20934	Q9UBT3	DKK4	B04414	Q-00263_SS210654	-3.9358	-2.7036	Plate control	PASS
CAT_07_OD	1	OID20935	P52798	EFNA4	B04414	Q-00263_SS210654	-4.1035	-3.8762	Plate control	PASS
CAT_07_OD	1	OID20949	P16278	GLB1	B04414	Q-00263_SS210654	-0.7974	-0.8386	Plate control	PASS
CAT_07_OD	1	OID20950	P08134	RHOC	B04414	Q-00263_SS210654	-3.3118	-3.9108	Plate control	PASS
CAT_07_OD	1	OID20951	Q8NFP4	MDGA1	B04414	Q-00263_SS210654	-3.3868	-3.3111	Plate control	PASS
CAT_07_OD	1	OID20952	P40222	TXLNA	B04414	Q-00263_SS210654	-2.2357	-2.3833	Plate control	PASS
CAT_07_OD	1	OID20953	O43557	TNFSF14	B04414	Q-00263_SS210654	-3.6295	-4.4651	Plate control	PASS
CAT_07_OD	1	OID20954	P48740	MASP1	B04414	Q-00263_SS210654	-2.3497	-2.4542	Plate control	PASS
CAT_07_OD	1	OID20955	O95630	STAMBP	B04414	Q-00263_SS210654	-2.7599	-3.0303	Plate control	PASS
CAT_07_OD	1	OID20956	Q6XZF7	DNMBP	B04414	Q-00263_SS210654	-4.2633	-4.9255	Plate control	PASS
CAT_07_OD	1	OID20957	Q92752	TNR	B04414	Q-00263_SS210654	-3.17	-1.136	Plate control	PASS
CAT_07_OD	1	OID20959	Q8WV92	MITD1	B04414	Q-00263_SS210654	-4.7324	-4.6519	Plate control	PASS
CAT_07_OD	1	OID20960	Q02790	FKBP4	B04414	Q-00263_SS210654	-2.4338	-2.6802	Plate control	PASS
CAT_07_OD	1	OID20961	P06748	NPM1	B04414	Q-00263_SS210654	-1.2742	-1.8286	Plate control	PASS
CAT_07_OD	1	OID20962	Q06830	PRDX1	B04414	Q-00263_SS210654	-0.8161	-0.7058	Plate control	PASS
CAT_07_OD	1	OID20963	P22079	LPO	B04414	Q-00263_SS210654	-5.2159	-5.3619	Plate control	PASS
CAT_07_OD	1	OID20964	O95407	TNFRSF6B	B04414	Q-00263_SS210654	-5.3557	-5.2124	Plate control	PASS
CAT_07_OD	1	OID20965	Q6ISS4	LAIR2	B04414	Q-00263_SS210654	-4.5439	-4.3537	Plate control	PASS
CAT_07_OD	1	OID20966	Q9NZQ7	CD274	B04414	Q-00263_SS210654	-4.7471	-2.8682	Plate control	PASS
CAT_07_OD	1	OID20967	O00220	TNFRSF10A	B04414	Q-00263_SS210654	-4.1607	-3.2865	Plate control	PASS
CAT_07_OD	1	OID20968	Q92765	FRZB	B04414	Q-00263_SS210654	-6.4978	-4.1914	Plate control	PASS
CAT_07_OD	1	OID20969	Q06323	PSME1	B04414	Q-00263_SS210654	-2.6628	-4.4007	Plate control	PASS
CAT_07_OD	1	OID20970	Q6UX15	LAYN	B04414	Q-00263_SS210654	-3.8746	-2.9526	Plate control	PASS
CAT_07_OD	1	OID20971	O76070	SNCG	B04414	Q-00263_SS210654	-3.7881	-5.3955	Plate control	PASS
CAT_07_OD	1	OID20972	O95817	BAG3	B04414	Q-00263_SS210654	-4.9115	-5.8681	Plate control	PASS
CAT_07_OD	1	OID20973	O14618	CCS	B04414	Q-00263_SS210654	-2.7938	-3.2765	Plate control	PASS
CAT_07_OD	1	OID20974	O60242	ADGRB3	B04414	Q-00263_SS210654	-6.4444	-3.0626	Plate control	PASS
CAT_07_OD	1	OID20975	P50135	HNMT	B04414	Q-00263_SS210654	-5.2988	-4.6689	Plate control	PASS
CAT_07_OD	1	OID20976	P78423	CX3CL1	B04414	Q-00263_SS210654	-4.091	-3.0236	Plate control	PASS
CAT_07_OD	1	OID20977	Q8WWN9	IPCEF1	B04414	Q-00263_SS210654	-3.9454	-4.2985	Plate control	PASS
CAT_07_OD	1	OID21009	Q08345	DDR1	B04414	Q-00263_SS210654	-3.667	-0.1166	Plate control	PASS
CAT_07_OD	1	OID21010	Q08708	CD300C	B04414	Q-00263_SS210654	-3.3853	-3.1001	Plate control	PASS
CAT_07_OD	1	OID21011	P15151	PVR	B04414	Q-00263_SS210654	-3.4713	-3.5566	Plate control	PASS
CAT_07_OD	1	OID21012	Q8NBS9	TXNDC5	B04414	Q-00263_SS210654	-0.9439	-0.8249	Plate control	PASS
CAT_07_OD	1	OID21013	P21217_Q11128	FUT3_FUT5	B04414	Q-00263_SS210654	-5.2712	1.1632	Plate control	PASS
CAT_07_OD	1	OID21014	P52823	STC1	B04414	Q-00263_SS210654	-1.8081	-1.9669	Plate control	PASS
CAT_07_OD	1	OID21015	Q9H446	RWDD1	B04414	Q-00263_SS210654	-1.2414	-1.9199	Plate control	PASS
CAT_07_OD	1	OID21016	Q9NP79	VTA1	B04414	Q-00263_SS210654	-3.4695	-3.9499	Plate control	PASS
CAT_07_OD	1	OID21017	P15311	EZR	B04414	Q-00263_SS210654	-0.2716	-1.0249	Plate control	PASS
CAT_07_OD	1	OID21035	P13473	LAMP2	B04414	Q-00263_SS210654	-5.5552	-1.8041	Plate control	PASS
CAT_07_OD	1	OID21036	P12429	ANXA3	B04414	Q-00263_SS210654	-5.1221	-5.8845	Plate control	PASS
CAT_07_OD	1	OID21065	Q96B86	RGMA	B04414	Q-00263_SS210654	-5.8776	-4.3063	Plate control	PASS
CAT_07_OD	1	OID21066	O94907	DKK1	B04414	Q-00263_SS210654	-5.123	-3.6131	Plate control	PASS
CAT_07_OD	1	OID21057	Q16288	NTRK3	B04414	Q-00263_SS210654	-5.2231	-3.0747	Plate control	PASS
CAT_07_OD	1	OID21058	Q6ZMJ2	SCARA5	B04414	Q-00263_SS210654	-5.8016	-5.4573	Plate control	PASS
CAT_07_OD	1	OID21059	P30533	LRPAP1	B04414	Q-00263_SS210654	-4.9878	-1.0846	Plate control	PASS
CAT_07_OD	1	OID21060	P48052	CPA2	B04414	Q-00263_SS210654	-6.8317	-4.052	Plate control	PASS
CAT_07_OD	1	OID21037	P06733	ENO1	B04414	Q-00263_SS210654	-3.094	0.8034	Plate control	PASS
CAT_07_OD	1	OID21038	P05060	CHGB	B04414	Q-00263_SS210654	-3.1977	4.0292	Plate control	PASS
CAT_07_OD	1	OID21039	P78325	ADAM8	B04414	Q-00263_SS210654	-4.6591	-5.0589	Plate control	PASS
CAT_07_OD	1	OID21040	P04233	CD74	B04414	Q-00263_SS210654	-3.6428	-1.1561	Plate control	PASS
CAT_07_OD	1	OID21041	O00214	LGALS8	B04414	Q-00263_SS210654	-2.7157	-2.0287	Plate control	PASS
CAT_07_OD	1	OID21042	O14625	CXCL11	B04414	Q-00263_SS210654	-3.3579	-4.3275	Plate control	PASS
CAT_07_OD	1	OID21061	Q9P126	CLEC1B	B04414	Q-00263_SS210654	-3.6918	-3.5554	Plate control	PASS
CAT_07_OD	1	OID21062	P14207	FOLR2	B04414	Q-00263_SS210654	-8.8283	-4.0825	Plate control	PASS
CAT_07_OD	1	OID21063	P21757	MSR1	B04414	Q-00263_SS210654	-5.4628	-5.2944	Plate control	PASS
CAT_07_OD	1	OID21064	P57087	JAM2	B04414	Q-00263_SS210654	-4.0248	2.5506	Plate control	PASS
CAT_07_OD	1	OID21043	Q01469	FABP5	B04414	Q-00263_SS210654	-4.2762	-2.1247	Plate control	PASS
CAT_07_OD	1	OID21044	Q6P4E1	GOLM2	B04414	Q-00263_SS210654	-3.5133	-3.6527	Plate control	PASS
CAT_07_OD	1	OID21045	Q6NW40	RGMB	B04414	Q-00263_SS210654	-3.0797	-2.8162	Plate control	PASS
CAT_07_OD	1	OID21046	P09104	ENO2	B04414	Q-00263_SS210654	-1.7055	-0.2511	Plate control	PASS
CAT_07_OD	1	OID21047	P01178	OXT	B04414	Q-00263_SS210654	-7.149	-5.0501	Plate control	PASS
CAT_07_OD	1	OID21048	Q96GP6	SCARF2	B04414	Q-00263_SS210654	-2.9813	-2.9629	Plate control	PASS
CAT_07_OD	1	OID21049	P28908	TNFRSF8	B04414	Q-00263_SS210654	-5.8255	-5.5055	Plate control	PASS
CAT_07_OD	1	OID21050	P04216	THY1	B04414	Q-00263_SS210654	-5.8752	0.2154	Plate control	PASS
CAT_07_OD	1	OID21051	Q10588	BST1	B04414	Q-00263_SS210654	-4.8942	-5.4587	Plate control	PASS
CAT_07_OD	1	OID21052	O75509	TNFRSF21	B04414	Q-00263_SS210654	-6.8583	-2.6609	Plate control	PASS
CAT_07_OD	1	OID21053	Q9BRF8	CPPED1	B04414	Q-00263_SS210654	-3.1955	-2.26	Plate control	PASS
CAT_07_OD	1	OID21054	P14384	CPM	B04414	Q-00263_SS210654	-5.2051	-3.0159	Plate control	PASS
CAT_07_OD	1	OID21055	O14594	NCAN	B04414	Q-00263_SS210654	-4.2472	-0.0665	Plate control	PASS
CAT_07_OD	1	OID21056	P25774	CTSS	B04414	Q-00263_SS210654	-9.689	-2.9897	Plate control	PASS
CAT_07_OD	1	OID21005	P55291	CDH15	B04414	Q-00263_SS210654	-1.5679	-2.7618	Plate control	PASS
CAT_07_OD	1	OID21006	O94779	CNTN5	B04414	Q-00263_SS210654	-3.3378	-1.7404	Plate control	PASS
CAT_07_OD	1	OID21007	Q9HCK4	ROBO2	B04414	Q-00263_SS210654	-2.1668	-2.309	Plate control	PASS
CAT_07_OD	1	OID21008	P22223	CDH3	B04414	Q-00263_SS210654	-2.8156	-1.5706	Plate control	PASS
CAT_07_OD	1	OID21018	P01732	CD8A	B04414	Q-00263_SS210654	-4.8225	-6.1352	Plate control	PASS
CAT_07_OD	1	OID21019	P22894	MMP8	B04414	Q-00263_SS210654	-3.5846	-3.2006	Plate control	PASS
CAT_07_OD	1	OID21020	Q92854	SEMA4D	B04414	Q-00263_SS210654	-2.7276	-3.0799	Plate control	PASS
CAT_07_OD	1	OID21021	O14737	PDCD5	B04414	Q-00263_SS210654	-3.4035	-2.8142	Plate control	PASS
CAT_07_OD	1	OID21022	Q9UNZ2	NSFL1C	B04414	Q-00263_SS210654	-1.3173	-1.1875	Plate control	PASS
CAT_07_OD	1	OID21023	P35237	SERPINB6	B04414	Q-00263_SS210654	-2.1658	0.9262	Plate control	PASS
CAT_07_OD	1	OID21024	O43927	CXCL13	B04414	Q-00263_SS210654	-3.93	-5.5878	Plate control	PASS
CAT_07_OD	1	OID21025	P28906	CD34	B04414	Q-00263_SS210654	-3.3053	-4.0637	Plate control	PASS
CAT_07_OD	1	OID21026	P13611	VCAN	B04414	Q-00263_SS210654	-2.5725	0.1186	Plate control	PASS
CAT_07_OD	1	OID21027	Q96CD2	PPCDC	B04414	Q-00263_SS210654	-4.5452	-4.0407	Plate control	PASS
CAT_07_OD	1	OID21028	P17405	SMPD1	B04414	Q-00263_SS210654	-4.0018	-3.0394	Plate control	PASS
CAT_07_OD	1	OID21029	Q10589	BST2	B04414	Q-00263_SS210654	-5.2462	-4.098	Plate control	PASS
CAT_07_OD	1	OID21030	Q99731	CCL19	B04414	Q-00263_SS210654	-4.6651	-5.125	Plate control	PASS
CAT_07_OD	1	OID21031	P50225	SULT1A1	B04414	Q-00263_SS210654	-1.9919	-1.9841	Plate control	PASS
CAT_07_OD	1	OID21032	Q8NBJ7	SUMF2	B04414	Q-00263_SS210654	-2.4136	0.5599	Plate control	PASS
CAT_07_OD	1	OID21033	P01236	PRL	B04414	Q-00263_SS210654	-5.5426	-5.8329	Plate control	PASS
CAT_07_OD	1	OID21034	Q14739	LBR	B04414	Q-00263_SS210654	-2.2351	-2.5028	Plate control	PASS
CAT_07_OD	1	OID21114	P04179	SOD2	B04414	Q-00263_SS210654	-5.0895	-0.6143	Plate control	PASS
CAT_07_OD	1	OID21115	Q9UKK9	NUDT5	B04414	Q-00263_SS210654	-2.5737	1.0132	Plate control	PASS
CAT_07_OD	1	OID21116	P14778	IL1R1	B04414	Q-00263_SS210654	-4.5704	-1.7796	Plate control	PASS
CAT_07_OD	1	OID21117	Q8IWV2	CNTN4	B04414	Q-00263_SS210654	-4.2666	2.3412	Plate control	PASS
CAT_07_OD	1	OID21118	P63313	TMSB10	B04414	Q-00263_SS210654	-4.1065	1.7584	Plate control	PASS
CAT_07_OD	1	OID21129	Q9UKJ1	PILRA	B04414	Q-00263_SS210654	-5.8473	0.3037	Plate control	PASS
CAT_07_OD	1	OID21130	Q6UXG3	CD300LG	B04414	Q-00263_SS210654	-3.363	-3.0588	Plate control	PASS
CAT_07_OD	1	OID21131	P16284	PECAM1	B04414	Q-00263_SS210654	-3.0337	-3.1818	Plate control	PASS
CAT_07_OD	1	OID21132	P22749	GNLY	B04414	Q-00263_SS210654	-5.4625	-4.5014	Plate control	PASS
CAT_07_OD	1	OID21133	P06734	FCER2	B04414	Q-00263_SS210654	-4.7608	-2.9839	Plate control	PASS
CAT_07_OD	1	OID21067	Q9UBW5	BIN2	B04414	Q-00263_SS210654	-0.2088	-1.6984	Plate control	PASS
CAT_07_OD	1	OID21068	O76076	CCN5	B04414	Q-00263_SS210654	-6.9691	-3.506	Plate control	PASS
CAT_07_OD	1	OID21069	P01215	CGA	B04414	Q-00263_SS210654	-4.9938	-3.505	Plate control	PASS
CAT_07_OD	1	OID21089	Q96F46	IL17RA	B04414	Q-00263_SS210654	-4.0547	-2.2604	Plate control	PASS
CAT_07_OD	1	OID21090	Q86T13	CLEC14A	B04414	Q-00263_SS210654	-3.154	-5.1672	Plate control	PASS
CAT_07_OD	1	OID21091	Q9HCN6	GP6	B04414	Q-00263_SS210654	-2.7185	-4.6214	Plate control	PASS
CAT_07_OD	1	OID21092	Q9P232	CNTN3	B04414	Q-00263_SS210654	-4.6042	-1.9399	Plate control	PASS
CAT_07_OD	1	OID21093	P55103	INHBC	B04414	Q-00263_SS210654	-4.6997	-5.6903	Plate control	PASS
CAT_07_OD	1	OID21094	Q96FE7	PIK3IP1	B04414	Q-00263_SS210654	-3.9113	4.8465	Plate control	PASS
CAT_07_OD	1	OID21095	O15394	NCAM2	B04414	Q-00263_SS210654	-3.8587	-3.1545	Plate control	PASS
CAT_07_OD	1	OID21119	Q8N6Q3	CD177	B04414	Q-00263_SS210654	-4.0516	-3.0804	Plate control	PASS
CAT_07_OD	1	OID21120	Q5T2D2	TREML2	B04414	Q-00263_SS210654	-5.1819	-4.1421	Plate control	PASS
CAT_07_OD	1	OID21121	Q99972	MYOC	B04414	Q-00263_SS210654	-3.516	2.6962	Plate control	PASS
CAT_07_OD	1	OID21122	Q8TCZ2	CD99L2	B04414	Q-00263_SS210654	-5.7905	4.1628	Plate control	PASS
CAT_07_OD	1	OID21123	P20774	OGN	B04414	Q-00263_SS210654	-4.0575	3.5798	Plate control	PASS
CAT_07_OD	1	OID21124	P00749	PLAU	B04414	Q-00263_SS210654	-4.9011	-2.518	Plate control	PASS
CAT_07_OD	1	OID21125	P20827	EFNA1	B04414	Q-00263_SS210654	-3.4247	3.4399	Plate control	PASS
CAT_07_OD	1	OID21126	Q9NPH3	IL1RAP	B04414	Q-00263_SS210654	-5.9621	-4.798	Plate control	PASS
CAT_07_OD	1	OID21127	O43505	B4GAT1	B04414	Q-00263_SS210654	-5.0671	5.0413	Plate control	PASS
CAT_07_OD	1	OID21128	P00352	ALDH1A1	B04414	Q-00263_SS210654	-2.4677	-1.2973	Plate control	PASS
CAT_07_OD	1	OID21134	Q08431	MFGE8	B04414	Q-00263_SS210654	-3.5583	-1.0231	Plate control	PASS
CAT_07_OD	1	OID21135	Q16881	TXNRD1	B04414	Q-00263_SS210654	-1.2174	0.434	Plate control	PASS
CAT_07_OD	1	OID21136	P16871	IL7R	B04414	Q-00263_SS210654	-5.4851	-4.9301	Plate control	PASS
CAT_07_OD	1	OID21137	Q8TDQ0	HAVCR2	B04414	Q-00263_SS210654	-4.2109	-0.4239	Plate control	PASS
CAT_07_OD	1	OID21138	P15289	ARSA	B04414	Q-00263_SS210654	-3.5416	3.9317	Plate control	PASS
CAT_07_OD	1	OID21096	P23280	CA6	B04414	Q-00263_SS210654	-4.2383	-4.5238	Plate control	PASS
CAT_07_OD	1	OID21139	P08648	ITGA5	B04414	Q-00263_SS210654	-3.8072	-5.4039	Plate control	PASS
CAT_07_OD	1	OID21140	O15117	FYB1	B04414	Q-00263_SS210654	-4.5823	-4.8011	Plate control	PASS
CAT_07_OD	1	OID21097	P00995	SPINK1	B04414	Q-00263_SS210654	-2.3303	-0.7976	Plate control	PASS
CAT_07_OD	1	OID21098	Q9UGT4	SUSD2	B04414	Q-00263_SS210654	-5.1947	-3.7049	Plate control	PASS
CAT_07_OD	1	OID21099	Q14696	MESD	B04414	Q-00263_SS210654	-0.5778	1.0553	Plate control	PASS
CAT_07_OD	1	OID21100	P05164	MPO	B04414	Q-00263_SS210654	-3.7881	-4.0001	Plate control	PASS
CAT_07_OD	1	OID21101	Q02747	GUCA2A	B04414	Q-00263_SS210654	-7.6756	-1.4092	Plate control	PASS
CAT_07_OD	1	OID21102	P01833	PIGR	B04414	Q-00263_SS210654	-3.5388	-1.6515	Plate control	PASS
CAT_07_OD	1	OID21103	P14780	MMP9	B04414	Q-00263_SS210654	-3.4139	-3.2601	Plate control	PASS
CAT_07_OD	1	OID21104	P35442	THBS2	B04414	Q-00263_SS210654	-5.1679	-2.1661	Plate control	PASS
CAT_07_OD	1	OID21105	Q13093	PLA2G7	B04414	Q-00263_SS210654	-4.7476	-5.1216	Plate control	PASS
CAT_07_OD	1	OID21106	Q15155	NOMO1	B04414	Q-00263_SS210654	-5.5682	-1.9227	Plate control	PASS
CAT_07_OD	1	OID21107	P22105	TNXB	B04414	Q-00263_SS210654	-5.5247	-4.3024	Plate control	PASS
CAT_07_OD	1	OID21108	Q6YHK3	CD109	B04414	Q-00263_SS210654	-5.1116	-3.191	Plate control	PASS
CAT_07_OD	1	OID21109	O43278	SPINT1	B04414	Q-00263_SS210654	-3.6733	-2.2876	Plate control	PASS
CAT_07_OD	1	OID21110	P14209	CD99	B04414	Q-00263_SS210654	-6.5558	1.9972	Plate control	PASS
CAT_07_OD	1	OID21111	Q96RD9	FCRL5	B04414	Q-00263_SS210654	-4.8198	-5.4726	Plate control	PASS
CAT_07_OD	1	OID21112	Q9Y240	CLEC11A	B04414	Q-00263_SS210654	-4.3807	-3.4765	Plate control	PASS
CAT_07_OD	1	OID21113	Q14126	DSG2	B04414	Q-00263_SS210654	-5.0089	0.1759	Plate control	PASS
CAT_07_OD	1	OID21141	P30043	BLVRB	B04414	Q-00263_SS210654	-0.7615	-0.6139	Plate control	PASS
CAT_07_OD	1	OID21142	Q969Z4	RELT	B04414	Q-00263_SS210654	-3.7428	3.4724	Plate control	PASS
CAT_07_OD	1	OID21143	P07108	DBI	B04414	Q-00263_SS210654	-4.2971	3.4979	Plate control	PASS
CAT_07_OD	1	OID21144	Q9Y279	VSIG4	B04414	Q-00263_SS210654	-5.4082	-1.1388	Plate control	PASS
CAT_07_OD	1	OID21145	P20333	TNFRSF1B	B04414	Q-00263_SS210654	-6.2087	-0.6721	Plate control	PASS
CAT_07_OD	1	OID21146	P11717	IGF2R	B04414	Q-00263_SS210654	-4.6991	-1.514	Plate control	PASS
CAT_07_OD	1	OID21147	Q99727	TIMP4	B04414	Q-00263_SS210654	-5.4114	-2.6999	Plate control	PASS
CAT_07_OD	1	OID21148	Q9NQ38	SPINK5	B04414	Q-00263_SS210654	-1.0291	-1.3883	Plate control	PASS
CAT_07_OD	1	OID21149	P00918	CA2	B04414	Q-00263_SS210654	-1.9676	1.5423	Plate control	PASS
CAT_07_OD	1	OID21150	P17538	CTRB1	B04414	Q-00263_SS210654	-4.9404	-3.6536	Plate control	PASS
CAT_07_OD	1	OID21151	Q9Y624	F11R	B04414	Q-00263_SS210654	-4.1805	-0.7743	Plate control	PASS
CAT_07_OD	1	OID21070	P05067	APP	B04414	Q-00263_SS210654	0.8578	5.0992	Plate control	PASS
CAT_07_OD	1	OID21071	P11215	ITGAM	B04414	Q-00263_SS210654	-2.4994	-2.2019	Plate control	PASS
CAT_07_OD	1	OID21072	P02749	APOH	B04414	Q-00263_SS210654	-1.1963	-0.6773	Plate control	PASS
CAT_07_OD	1	OID21073	P14174	MIF	B04414	Q-00263_SS210654	-3.6956	5.9225	Plate control	PASS
CAT_07_OD	1	OID21074	Q15818	NPTX1	B04414	Q-00263_SS210654	-2.9383	-0.1142	Plate control	PASS
CAT_07_OD	1	OID21075	P19440	GGT1	B04414	Q-00263_SS210654	-3.9076	-1.3762	Plate control	PASS
CAT_07_OD	1	OID21076	P50895	BCAM	B04414	Q-00263_SS210654	-3.3104	1.6737	Plate control	PASS
CAT_07_OD	1	OID21077	P31948	STIP1	B04414	Q-00263_SS210654	-0.1731	-0.3665	Plate control	PASS
CAT_07_OD	1	OID21078	Q9NZD4	AHSP	B04414	Q-00263_SS210654	-2.958	-3.7461	Plate control	PASS
CAT_07_OD	1	OID21079	Q02487	DSC2	B04414	Q-00263_SS210654	-4.1568	1.4455	Plate control	PASS
CAT_07_OD	1	OID21080	Q04900	CD164	B04414	Q-00263_SS210654	-1.0758	8.0084	Plate control	PASS
CAT_07_OD	1	OID21081	O60462	NRP2	B04414	Q-00263_SS210654	-2.5466	-2.3785	Plate control	PASS
CAT_07_OD	1	OID21082	O15389	SIGLEC5	B04414	Q-00263_SS210654	-4.172	-2.4155	Plate control	PASS
CAT_07_OD	1	OID21083	P08254	MMP3	B04414	Q-00263_SS210654	-3.4361	-3.4573	Plate control	PASS
CAT_07_OD	1	OID21084	P23381	WARS	B04414	Q-00263_SS210654	-5.6843	-3.4148	Plate control	PASS
CAT_07_OD	1	OID21085	Q14112	NID2	B04414	Q-00263_SS210654	-1.5539	4.127	Plate control	PASS
CAT_07_OD	1	OID21086	P12081	HARS1	B04414	Q-00263_SS210654	-1.9639	-0.7366	Plate control	PASS
CAT_07_OD	1	OID21087	P30086	PEBP1	B04414	Q-00263_SS210654	-3.8139	6.2298	Plate control	PASS
CAT_07_OD	1	OID21088	P30740	SERPINB1	B04414	Q-00263_SS210654	-2.259	0.7229	Plate control	PASS
CAT_07_OD	1	OID21152	Q8N149	LILRA2	B04414	Q-00263_SS210654	-4.6665	-4.5501	Plate control	PASS
CAT_07_OD	1	OID21153	Q6UXH9	PAMR1	B04414	Q-00263_SS210654	-6.402	-4.8378	Plate control	PASS
CAT_07_OD	1	OID21154	P04155	TFF1	B04414	Q-00263_SS210654	-2.8633	-0.3347	Plate control	PASS
CAT_07_OD	1	OID21155	P19438	TNFRSF1A	B04414	Q-00263_SS210654	-5.1394	0.8848	Plate control	PASS
CAT_07_OD	1	OID21156	P04118	CLPS	B04414	Q-00263_SS210654	-4.9906	-6.0106	Plate control	PASS
CAT_07_OD	1	OID21157	O76061	STC2	B04414	Q-00263_SS210654	-5.7313	-3.8963	Plate control	PASS
CAT_07_OD	1	OID21158	P22692	IGFBP4	B04414	Q-00263_SS210654	-5.3693	-1.1331	Plate control	PASS
CAT_07_OD	1	OID21159	P28799	GRN	B04414	Q-00263_SS210654	-6.0477	-0.2849	Plate control	PASS
CAT_07_OD	1	OID21160	Q99497	PARK7	B04414	Q-00263_SS210654	-3.3466	2.3977	Plate control	PASS
CAT_07_OD	1	OID21185	P43629	KIR3DL1	B04412	Q-00263_SS210654	-0.1964	-0.1372	Plate control	PASS
CAT_07_OD	1	OID21186	Q08AG7	MZT1	B04412	Q-00263_SS210654	0.5038	0.2483	Plate control	PASS
CAT_07_OD	1	OID21187	P31350	RRM2	B04412	Q-00263_SS210654	-0.9339	-1.9058	Plate control	PASS
CAT_07_OD	1	OID21188	P41586	ADCYAP1R1	B04412	Q-00263_SS210654	-0.2085	-1.0531	Plate control	PASS
CAT_07_OD	1	OID21189	Q8NBZ7	UXS1	B04412	Q-00263_SS210654	-2.0728	-1.6335	Plate control	PASS
CAT_07_OD	1	OID21202	Q07960	ARHGAP1	B04412	Q-00263_SS210654	0.1322	-0.1895	Plate control	PASS
CAT_07_OD	1	OID21203	P46060	RANGAP1	B04412	Q-00263_SS210654	0.3485	-0.0724	Plate control	PASS
CAT_07_OD	1	OID21204	Q7Z434	MAVS	B04412	Q-00263_SS210654	-0.5969	-1.4586	Plate control	PASS
CAT_07_OD	1	OID21205	Q05516	ZBTB16	B04412	Q-00263_SS210654	-0.4736	-0.3903	Plate control	PASS
CAT_07_OD	1	OID21206	Q7L5Y9	MAEA	B04412	Q-00263_SS210654	0.2271	-1.1194	Plate control	PASS
CAT_07_OD	1	OID21207	P07332	FES	B04412	Q-00263_SS210654	2.4403	0.3265	Plate control	PASS
CAT_07_OD	1	OID21208	P34130	NTF4	B04412	Q-00263_SS210654	0.2014	-0.5157	Plate control	PASS
CAT_07_OD	1	OID21255	P42331	ARHGAP25	B04412	Q-00263_SS210654	-0.8425	-0.8209	Plate control	PASS
CAT_07_OD	1	OID21256	P35637	FUS	B04412	Q-00263_SS210654	-1.0512	-1.3543	Plate control	PASS
CAT_07_OD	1	OID21257	P06850	CRH	B04412	Q-00263_SS210654	-1.8541	-1.2206	Plate control	PASS
CAT_07_OD	1	OID21245	P40198	CEACAM3	B04412	Q-00263_SS210654	1.0527	0.7394	Plate control	PASS
CAT_07_OD	1	OID21246	Q8WYN0	ATG4A	B04412	Q-00263_SS210654	0.6148	-0.4488	Plate control	PASS
CAT_07_OD	1	OID21247	P14136	GFAP	B04412	Q-00263_SS210654	0.3565	-0.6323	Plate control	PASS
CAT_07_OD	1	OID21248	P01229	LHB	B04412	Q-00263_SS210654	-0.7291	-0.387	Plate control	PASS
CAT_07_OD	1	OID21249	Q9BSW2	CRACR2A	B04412	Q-00263_SS210654	0.4288	-0.7371	Plate control	PASS
CAT_07_OD	1	OID21250	Q9UQB8	BAIAP2	B04412	Q-00263_SS210654	-0.5639	-1.0271	Plate control	PASS
CAT_07_OD	1	OID21251	Q6UX82	LYPD8	B04412	Q-00263_SS210654	0.5839	-0.5789	Plate control	PASS
CAT_07_OD	1	OID21219	O43752	STX6	B04412	Q-00263_SS210654	-0.167	-0.1466	Plate control	PASS
CAT_07_OD	1	OID21220	O60907	TBL1X	B04412	Q-00263_SS210654	-1.1207	-1.4654	Plate control	PASS
CAT_07_OD	1	OID21221	P25786	PSMA1	B04412	Q-00263_SS210654	0.512	0.6678	Plate control	PASS
CAT_07_OD	1	OID21222	Q9UQQ2	SH2B3	B04412	Q-00263_SS210654	-1.4405	-1.3629	Plate control	PASS
CAT_07_OD	1	OID21224	O75380	NDUFS6	B04412	Q-00263_SS210654	-0.8097	-0.2832	Plate control	PASS
CAT_07_OD	1	OID21225	O75569	PRKRA	B04412	Q-00263_SS210654	-0.0118	-1.8544	Plate control	PASS
CAT_07_OD	1	OID21226	O95786	DDX58	B04412	Q-00263_SS210654	-0.0286	-0.7441	Plate control	PASS
CAT_07_OD	1	OID21227	P43490	NAMPT	B04412	Q-00263_SS210654	0.3713	-1.3084	Plate control	PASS
CAT_07_OD	1	OID21243	Q8TD06	AGR3	B04412	Q-00263_SS210654	0.0723	-0.6059	Plate control	PASS
CAT_07_OD	1	OID21244	P15121	AKR1B1	B04412	Q-00263_SS210654	-1.2327	-1.5692	Plate control	PASS
CAT_07_OD	1	OID21252	Q9UHF1	EGFL7	B04412	Q-00263_SS210654	-1.4455	-2.915	Plate control	PASS
CAT_07_OD	1	OID21253	Q99683	MAP3K5	B04412	Q-00263_SS210654	-0.3787	-1.6686	Plate control	PASS
CAT_07_OD	1	OID21254	Q96DU3	SLAMF6	B04412	Q-00263_SS210654	-0.7724	-1.1029	Plate control	PASS
CAT_07_OD	1	OID21258	Q8IUK5	PLXDC1	B04412	Q-00263_SS210654	-0.6534	2.4494	Plate control	PASS
CAT_07_OD	1	OID21259	P55789	GFER	B04412	Q-00263_SS210654	-0.6409	-1.2046	Plate control	PASS
CAT_07_OD	1	OID21260	Q9Y5L3	ENTPD2	B04412	Q-00263_SS210654	-1.409	-0.7004	Plate control	PASS
CAT_07_OD	1	OID21261	P0CG37	CFC1	B04412	Q-00263_SS210654	-2.3054	-1.141	Plate control	PASS
CAT_07_OD	1	OID21262	Q96PQ0	SORCS2	B04412	Q-00263_SS210654	-1.2275	4.0059	Plate control	PASS
CAT_07_OD	1	OID21263	P01275	GCG	B04412	Q-00263_SS210654	-3.4312	-1.8257	Plate control	PASS
CAT_07_OD	1	OID21264	Q9NX58	LYAR	B04412	Q-00263_SS210654	1.4356	0.2759	Plate control	PASS
CAT_07_OD	1	OID21265	P10747	CD28	B04412	Q-00263_SS210654	-1.409	-2.6967	Plate control	PASS
CAT_07_OD	1	OID21266	O60760	HPGDS	B04412	Q-00263_SS210654	-1.2385	-1.0749	Plate control	PASS
CAT_07_OD	1	OID21267	Q13145	BAMBI	B04412	Q-00263_SS210654	1.8564	1.1095	Plate control	PASS
CAT_07_OD	1	OID21268	O14713	ITGB1BP1	B04412	Q-00263_SS210654	-0.3954	-0.0917	Plate control	PASS
CAT_07_OD	1	OID21269	P09110	ACAA1	B04412	Q-00263_SS210654	0.5717	-1.8063	Plate control	PASS
CAT_07_OD	1	OID21270	P51580	TPMT	B04412	Q-00263_SS210654	0.2425	-0.4109	Plate control	PASS
CAT_07_OD	1	OID21271	O43524	FOXO3	B04412	Q-00263_SS210654	0.6906	0.4703	Plate control	PASS
CAT_07_OD	1	OID21272	P36888	FLT3	B04412	Q-00263_SS210654	-0.0769	-1.0083	Plate control	PASS
CAT_07_OD	1	OID21237	P01375	TNF	B04412	Q-00263_SS210654	-1.0212	-1.087	Plate control	PASS
CAT_07_OD	1	OID21238	P30260	CDC27	B04412	Q-00263_SS210654	-0.5121	-0.6039	Plate control	PASS
CAT_07_OD	1	OID21239	Q01543	FLI1	B04412	Q-00263_SS210654	0.1646	-0.4189	Plate control	PASS
CAT_07_OD	1	OID21240	O00186	STXBP3	B04412	Q-00263_SS210654	1.2099	0.5298	Plate control	PASS
CAT_07_OD	1	OID21241	Q6P2H3	CEP85	B04412	Q-00263_SS210654	0.8524	0.649	Plate control	PASS
CAT_07_OD	1	OID21242	Q16772	GSTA3	B04412	Q-00263_SS210654	-0.916	-1.8581	Plate control	PASS
CAT_07_OD	1	OID21209	Q96NB1	CEP20	B04412	Q-00263_SS210654	-0.3464	-1.68	Plate control	PASS
CAT_07_OD	1	OID21210	O15116	LSM1	B04412	Q-00263_SS210654	0.6174	-0.301	Plate control	PASS
CAT_07_OD	1	OID21211	Q9Y265	RUVBL1	B04412	Q-00263_SS210654	-1.378	-2.8537	Plate control	PASS
CAT_07_OD	1	OID21212	O00221	NFKBIE	B04412	Q-00263_SS210654	0.2342	-0.5294	Plate control	PASS
CAT_07_OD	1	OID21213	Q9UKS7	IKZF2	B04412	Q-00263_SS210654	0.981	0.4409	Plate control	PASS
CAT_07_OD	1	OID21214	Q9P0V8	SLAMF8	B04412	Q-00263_SS210654	-1.2973	-2.6594	Plate control	PASS
CAT_07_OD	1	OID21215	P31994	FCGR2B	B04412	Q-00263_SS210654	0.516	-0.9964	Plate control	PASS
CAT_07_OD	1	OID21216	Q3B7J2	GFOD2	B04412	Q-00263_SS210654	-0.3957	-0.795	Plate control	PASS
CAT_07_OD	1	OID21217	Q13490	BIRC2	B04412	Q-00263_SS210654	1.3715	0.5231	Plate control	PASS
CAT_07_OD	1	OID21218	Q8IWL1	SFTPA2	B04412	Q-00263_SS210654	-0.4648	-0.7584	Plate control	PASS
CAT_07_OD	1	OID21191	Q9NS15	LTBP3	B04412	Q-00263_SS210654	-0.9755	-1.5459	Plate control	PASS
CAT_07_OD	1	OID21192	P39748	FEN1	B04412	Q-00263_SS210654	-0.2017	-1.4771	Plate control	PASS
CAT_07_OD	1	OID21193	Q6BAA4	FCRLB	B04412	Q-00263_SS210654	-1.0003	-1.5558	Plate control	PASS
CAT_07_OD	1	OID21194	P50749	RASSF2	B04412	Q-00263_SS210654	-0.6848	-1.2641	Plate control	PASS
CAT_07_OD	1	OID21195	O75493	CA11	B04412	Q-00263_SS210654	-2.3318	-1.0838	Plate control	PASS
CAT_07_OD	1	OID21196	P43628	KIR2DL3	B04412	Q-00263_SS210654	-1.5876	-3.77	Plate control	PASS
CAT_07_OD	1	OID21197	Q9Y243	AKT3	B04412	Q-00263_SS210654	0.7576	0.4548	Plate control	PASS
CAT_07_OD	1	OID21198	P21810	BGN	B04412	Q-00263_SS210654	-1.2008	-1.381	Plate control	PASS
CAT_07_OD	1	OID21199	P35070	BTC	B04412	Q-00263_SS210654	-1.5305	-1.2551	Plate control	PASS
CAT_07_OD	1	OID21200	P48643	CCT5	B04412	Q-00263_SS210654	0.1622	-0.2708	Plate control	PASS
CAT_07_OD	1	OID21228	Q6EIG7	CLEC6A	B04412	Q-00263_SS210654	-1.405	-1.1827	Plate control	PASS
CAT_07_OD	1	OID21229	Q9Y2Z0	SUGT1	B04412	Q-00263_SS210654	-0.4047	0.4157	Plate control	PASS
CAT_07_OD	1	OID21230	Q8WUX2	CHAC2	B04412	Q-00263_SS210654	-0.0674	-0.4996	Plate control	PASS
CAT_07_OD	1	OID21231	Q9Y223	GNE	B04412	Q-00263_SS210654	0.3927	-0.0375	Plate control	PASS
CAT_07_OD	1	OID21232	P04637	TP53	B04412	Q-00263_SS210654	-1.0709	-0.6572	Plate control	PASS
CAT_07_OD	1	OID21233	Q06787	FMR1	B04412	Q-00263_SS210654	0.9833	0.197	Plate control	PASS
CAT_07_OD	1	OID21234	P55008	AIF1	B04412	Q-00263_SS210654	0.6303	-0.1621	Plate control	PASS
CAT_07_OD	1	OID21235	Q9Y639	NPTN	B04412	Q-00263_SS210654	-0.6145	-2.1215	Plate control	PASS
CAT_07_OD	1	OID21236	Q9BUE0	MED18	B04412	Q-00263_SS210654	-0.431	-1.7092	Plate control	PASS
CAT_07_OD	1	OID21176	Q9P0J1	PDP1	B04412	Q-00263_SS210654	0.3886	-0.5232	Plate control	PASS
CAT_07_OD	1	OID21201	Q9UKR0	KLK12	B04412	Q-00263_SS210654	-1.4675	-2.3068	Plate control	PASS
CAT_07_OD	1	OID21177	P49788	RARRES1	B04412	Q-00263_SS210654	0.7618	0.2486	Plate control	PASS
CAT_07_OD	1	OID21178	O75787	ATP6AP2	B04412	Q-00263_SS210654	-0.6884	-1.6118	Plate control	PASS
CAT_07_OD	1	OID21179	Q9H4P4	RNF41	B04412	Q-00263_SS210654	-1.076	-1.6276	Plate control	PASS
CAT_07_OD	1	OID21180	Q15797	SMAD1	B04412	Q-00263_SS210654	0.7546	-0.1154	Plate control	PASS
CAT_07_OD	1	OID21181	Q9Y5V3	MAGED1	B04412	Q-00263_SS210654	0.2115	0.4818	Plate control	PASS
CAT_07_OD	1	OID21182	Q8N5S9	CAMKK1	B04412	Q-00263_SS210654	1.1007	-0.5337	Plate control	PASS
CAT_07_OD	1	OID21183	Q9NRA1	PDGFC	B04412	Q-00263_SS210654	0.2215	-0.6791	Plate control	PASS
CAT_07_OD	1	OID21184	P35813	PPM1A	B04412	Q-00263_SS210654	0.7347	0.602	Plate control	PASS
CAT_07_OD	1	OID21161	P22307	SCP2	B04412	Q-00263_SS210654	0.6642	0.6581	Plate control	PASS
CAT_07_OD	1	OID21162	Q6NXT1	ANKRD54	B04412	Q-00263_SS210654	0.0917	-0.2865	Plate control	PASS
CAT_07_OD	1	OID21163	Q7Z6M1	RABEPK	B04412	Q-00263_SS210654	0.0169	-0.0012	Plate control	PASS
CAT_07_OD	1	OID21164	Q7Z7D3	VTCN1	B04412	Q-00263_SS210654	0.5592	-1.1265	Plate control	PASS
CAT_07_OD	1	OID21165	Q8IWL2	SFTPA1	B04412	Q-00263_SS210654	0.4373	0.0856	Plate control	PASS
CAT_07_OD	1	OID21166	P54727	RAD23B	B04412	Q-00263_SS210654	-0.9739	-2.1219	Plate control	PASS
CAT_07_OD	1	OID21167	Q92982	NINJ1	B04412	Q-00263_SS210654	-0.2265	-1.2094	Plate control	PASS
CAT_07_OD	1	OID21168	P01242	GH2	B04412	Q-00263_SS210654	-1.2301	-3.9492	Plate control	PASS
CAT_07_OD	1	OID21169	Q6PGN9	PSRC1	B04412	Q-00263_SS210654	0.2719	0.3995	Plate control	PASS
CAT_07_OD	1	OID21170	O14662	STX16	B04412	Q-00263_SS210654	-0.7	-1.1549	Plate control	PASS
CAT_07_OD	1	OID21171	P06731	CEACAM5	B04412	Q-00263_SS210654	-0.1065	-0.7512	Plate control	PASS
CAT_07_OD	1	OID21172	O60828	PQBP1	B04412	Q-00263_SS210654	-0.1581	-2.6361	Plate control	PASS
CAT_07_OD	1	OID21173	A4D1B5	GSAP	B04412	Q-00263_SS210654	-1.0389	-1.4303	Plate control	PASS
CAT_07_OD	1	OID21174	Q7LG56	RRM2B	B04412	Q-00263_SS210654	0.7157	0.0795	Plate control	PASS
CAT_07_OD	1	OID21175	O14964	HGS	B04412	Q-00263_SS210654	0.2068	-0.858	Plate control	PASS
CAT_07_OD	1	OID21274	P08069	IGF1R	B04412	Q-00263_SS210654	-3.3611	-0.7555	Plate control	PASS
CAT_07_OD	1	OID21275	Q8TE58	ADAMTS15	B04412	Q-00263_SS210654	-2.7397	-3.084	Plate control	PASS
CAT_07_OD	1	OID21276	P05231	IL6	B04412	Q-00263_SS210654	-2.3633	-1.8885	Plate control	PASS
CAT_07_OD	1	OID21288	P34949	MPI	B04412	Q-00263_SS210654	-1.6209	-1.9203	Plate control	PASS
CAT_07_OD	1	OID21289	Q6UXD5	SEZ6L2	B04412	Q-00263_SS210654	-1.6587	-1.6926	Plate control	PASS
CAT_07_OD	1	OID21290	Q7L5N7	LPCAT2	B04412	Q-00263_SS210654	-0.0105	-0.1475	Plate control	PASS
CAT_07_OD	1	OID21364	P98073	TMPRSS15	B04412	Q-00263_SS210654	-2.0027	-2.7469	Plate control	PASS
CAT_07_OD	1	OID21360	Q9NZT2	OGFR	B04412	Q-00263_SS210654	-4.8269	-4.3892	Plate control	PASS
CAT_07_OD	1	OID21363	P25685	DNAJB1	B04412	Q-00263_SS210654	-0.9775	-1.4376	Plate control	PASS
CAT_07_OD	1	OID21365	P50120	RBP2	B04412	Q-00263_SS210654	-2.6853	-2.8475	Plate control	PASS
CAT_07_OD	1	OID21366	O00748	CES2	B04412	Q-00263_SS210654	-3.6327	-5.6757	Plate control	PASS
CAT_07_OD	1	OID21367	O60763	USO1	B04412	Q-00263_SS210654	-1.9075	-1.2246	Plate control	PASS
CAT_07_OD	1	OID21368	O00622	CCN1	B04412	Q-00263_SS210654	-7.0797	-11.2684	Plate control	PASS
CAT_07_OD	1	OID21369	P82980	RBP5	B04412	Q-00263_SS210654	-3.6846	-3.5839	Plate control	PASS
CAT_07_OD	1	OID21370	Q86SJ2	AMIGO2	B04412	Q-00263_SS210654	-4.2155	-5.8616	Plate control	PASS
CAT_07_OD	1	OID21371	Q86SR1	GALNT10	B04412	Q-00263_SS210654	-3.6421	-3.7116	Plate control	PASS
CAT_07_OD	1	OID21372	P58499	FAM3B	B04412	Q-00263_SS210654	-3.6064	-3.8815	Plate control	PASS
CAT_07_OD	1	OID21373	O15263	DEFB4A_DEFB4B	B04412	Q-00263_SS210654	-4.3126	-6.1075	Plate control	PASS
CAT_07_OD	1	OID21374	P80511	S100A12	B04412	Q-00263_SS210654	-5.476	-6.2916	Plate control	PASS
CAT_07_OD	1	OID21375	Q8IXJ6	SIRT2	B04412	Q-00263_SS210654	-2.5227	-2.8625	Plate control	PASS
CAT_07_OD	1	OID21376	Q99795	GPA33	B04412	Q-00263_SS210654	-6.797	-4.4179	Plate control	PASS
CAT_07_OD	1	OID21377	Q86SF2	GALNT7	B04412	Q-00263_SS210654	-4.5506	-4.8663	Plate control	PASS
CAT_07_OD	1	OID21378	Q8WXI7	MUC16	B04412	Q-00263_SS210654	4.7242	-2.0169	Plate control	PASS
CAT_07_OD	1	OID21379	Q02742	GCNT1	B04412	Q-00263_SS210654	-3.761	-3.1634	Plate control	PASS
CAT_07_OD	1	OID21380	Q13421	MSLN	B04412	Q-00263_SS210654	-4.1041	-4.0658	Plate control	PASS
CAT_07_OD	1	OID21381	Q7Z5L0	VMO1	B04412	Q-00263_SS210654	-1.5648	-1.0549	Plate control	PASS
CAT_07_OD	1	OID21382	Q99536	VAT1	B04412	Q-00263_SS210654	-2.5818	-3.2793	Plate control	PASS
CAT_07_OD	1	OID21383	P05187	ALPP	B04412	Q-00263_SS210654	-10.5669	-10.0503	Plate control	PASS
CAT_07_OD	1	OID21277	P51692	STAT5B	B04412	Q-00263_SS210654	-2.295	-2.0354	Plate control	PASS
CAT_07_OD	1	OID21278	Q15427	SF3B4	B04412	Q-00263_SS210654	-1.0038	-1.1636	Plate control	PASS
CAT_07_OD	1	OID21279	Q9UHD8	SEPTIN9	B04412	Q-00263_SS210654	0.3753	-0.4376	Plate control	PASS
CAT_07_OD	1	OID21280	P00519	ABL1	B04412	Q-00263_SS210654	-1.8361	-1.9954	Plate control	PASS
CAT_07_OD	1	OID21281	Q5VIR6	VPS53	B04412	Q-00263_SS210654	-0.0394	-0.7124	Plate control	PASS
CAT_07_OD	1	OID21282	Q9BYE9	CDHR2	B04412	Q-00263_SS210654	-2.7647	-2.8248	Plate control	PASS
CAT_07_OD	1	OID21283	P61218	POLR2F	B04412	Q-00263_SS210654	-1.3547	-2.1908	Plate control	PASS
CAT_07_OD	1	OID21284	Q86WD7	SERPINA9	B04412	Q-00263_SS210654	-4.9294	-5.4782	Plate control	PASS
CAT_07_OD	1	OID21285	Q9Y6A5	TACC3	B04412	Q-00263_SS210654	0.2942	0.0495	Plate control	PASS
CAT_07_OD	1	OID21286	Q9NUY8	TBC1D23	B04412	Q-00263_SS210654	-0.499	-0.7437	Plate control	PASS
CAT_07_OD	1	OID21287	O95831	AIFM1	B04412	Q-00263_SS210654	0.2123	-1.2332	Plate control	PASS
CAT_07_OD	1	OID21294	Q9Y653	ADGRG1	B04412	Q-00263_SS210654	-2.157	-2.7748	Plate control	PASS
CAT_07_OD	1	OID21342	P29317	EPHA2	B04412	Q-00263_SS210654	-3.0667	-3.8363	Plate control	PASS
CAT_07_OD	1	OID21343	Q9BSG5	RTBDN	B04412	Q-00263_SS210654	-2.5207	-0.0868	Plate control	PASS
CAT_07_OD	1	OID21344	O43570	CA12	B04412	Q-00263_SS210654	-3.4316	-4.1458	Plate control	PASS
CAT_07_OD	1	OID21345	P49441	INPP1	B04412	Q-00263_SS210654	-2.8487	-2.8647	Plate control	PASS
CAT_07_OD	1	OID21346	P07949	RET	B04412	Q-00263_SS210654	-6.3988	-4.1303	Plate control	PASS
CAT_07_OD	1	OID21347	Q9Y570	PPME1	B04412	Q-00263_SS210654	-0.9505	-1.5607	Plate control	PASS
CAT_07_OD	1	OID21348	P07947	YES1	B04412	Q-00263_SS210654	-0.6898	-1.2672	Plate control	PASS
CAT_07_OD	1	OID21349	Q8N9I9	DTX3	B04412	Q-00263_SS210654	-2.5053	-3.3931	Plate control	PASS
CAT_07_OD	1	OID21350	P07948	LYN	B04412	Q-00263_SS210654	-0.8058	-1.1566	Plate control	PASS
CAT_07_OD	1	OID21351	O75144	ICOSLG	B04412	Q-00263_SS210654	-4.403	-4.9969	Plate control	PASS
CAT_07_OD	1	OID21361	Q13576	IQGAP2	B04412	Q-00263_SS210654	-0.4783	-1.7311	Plate control	PASS
CAT_07_OD	1	OID21362	Q9UBM4	OPTC	B04412	Q-00263_SS210654	-0.7365	8.0928	Plate control	PASS
CAT_07_OD	1	OID21329	Q9C0C4	SEMA4C	B04412	Q-00263_SS210654	-1.1766	-2.1628	Plate control	PASS
CAT_07_OD	1	OID21330	O00451	GFRA2	B04412	Q-00263_SS210654	-2.9266	-3.1244	Plate control	PASS
CAT_07_OD	1	OID21331	P15848	ARSB	B04412	Q-00263_SS210654	-1.9867	3.4586	Plate control	PASS
CAT_07_OD	1	OID21332	O14828	SCAMP3	B04412	Q-00263_SS210654	-3.0014	-1.4816	Plate control	PASS
CAT_07_OD	1	OID21333	Q8N386	LRRC25	B04412	Q-00263_SS210654	-2.0887	-3.6924	Plate control	PASS
CAT_07_OD	1	OID21334	Q13561	DCTN2	B04412	Q-00263_SS210654	-0.382	-0.6293	Plate control	PASS
CAT_07_OD	1	OID21335	P55039	DRG2	B04412	Q-00263_SS210654	0.2677	-0.0651	Plate control	PASS
CAT_07_OD	1	OID21336	Q9BSL1	UBAC1	B04412	Q-00263_SS210654	-1.1946	-1.9102	Plate control	PASS
CAT_07_OD	1	OID21337	Q14241	ELOA	B04412	Q-00263_SS210654	-3.3712	-4.6786	Plate control	PASS
CAT_07_OD	1	OID21338	Q9BS26	ERP44	B04412	Q-00263_SS210654	-4.874	-5.7233	Plate control	PASS
CAT_07_OD	1	OID21353	Q99717	SMAD5	B04412	Q-00263_SS210654	-5.6406	-5.1143	Plate control	PASS
CAT_07_OD	1	OID21354	P42658	DPP6	B04412	Q-00263_SS210654	-2.2489	0.7279	Plate control	PASS
CAT_07_OD	1	OID21355	Q8NEZ2	VPS37A	B04412	Q-00263_SS210654	-0.6691	-0.1101	Plate control	PASS
CAT_07_OD	1	OID21273	Q9BQ51	PDCD1LG2	B04412	Q-00263_SS210654	-2.8863	-2.4793	Plate control	PASS
CAT_07_OD	1	OID21327	P29459_P29460	IL12A_IL12B	B04412	Q-00263_SS210654	-4.7344	-3.6697	Plate control	PASS
CAT_07_OD	1	OID21328	Q8IX05	CD302	B04412	Q-00263_SS210654	-2.1378	-2.1866	Plate control	PASS
CAT_07_OD	1	OID21352	P23515	OMG	B04412	Q-00263_SS210654	-2.7052	4.2568	Plate control	PASS
CAT_07_OD	1	OID21356	O60825	PFKFB2	B04412	Q-00263_SS210654	-5.6941	-5.9639	Plate control	PASS
CAT_07_OD	1	OID21357	P15514	AREG	B04412	Q-00263_SS210654	-3.4304	-4.3691	Plate control	PASS
CAT_07_OD	1	OID21358	O00592	PODXL	B04412	Q-00263_SS210654	-2.6667	-4.2369	Plate control	PASS
CAT_07_OD	1	OID21359	Q7Z5R6	APBB1IP	B04412	Q-00263_SS210654	-2.0377	-3.2518	Plate control	PASS
CAT_07_OD	1	OID21291	Q9UKR3	KLK13	B04412	Q-00263_SS210654	-3.2699	-2.0939	Plate control	PASS
CAT_07_OD	1	OID21292	Q9GZY6	LAT2	B04412	Q-00263_SS210654	-0.3655	-0.1238	Plate control	PASS
CAT_07_OD	1	OID21293	Q07954	LRP1	B04412	Q-00263_SS210654	-3.5706	-3.5976	Plate control	PASS
CAT_07_OD	1	OID21320	Q96EK5	KIFBP	B04412	Q-00263_SS210654	-0.8225	-1.4753	Plate control	PASS
CAT_07_OD	1	OID21321	Q7Z5A7	TAFA5	B04412	Q-00263_SS210654	-1.4921	-1.0151	Plate control	PASS
CAT_07_OD	1	OID21322	Q11201	ST3GAL1	B04412	Q-00263_SS210654	-2.9643	-2.9176	Plate control	PASS
CAT_07_OD	1	OID21323	Q96RT1	ERBIN	B04412	Q-00263_SS210654	-0.4661	-0.9639	Plate control	PASS
CAT_07_OD	1	OID21324	P37108	SRP14	B04412	Q-00263_SS210654	-3.6604	-4.2918	Plate control	PASS
CAT_07_OD	1	OID21325	Q86SJ6	DSG4	B04412	Q-00263_SS210654	-2.2988	-3.2161	Plate control	PASS
CAT_07_OD	1	OID21326	Q12846	STX4	B04412	Q-00263_SS210654	-1.8633	-2.5388	Plate control	PASS
CAT_07_OD	1	OID21295	P55273	CDKN2D	B04412	Q-00263_SS210654	-1.4093	-1.8607	Plate control	PASS
CAT_07_OD	1	OID21296	P05783	KRT18	B04412	Q-00263_SS210654	-5.6555	-5.0052	Plate control	PASS
CAT_07_OD	1	OID21297	P10606	COX5B	B04412	Q-00263_SS210654	-1.3779	-0.2691	Plate control	PASS
CAT_07_OD	1	OID21298	Q9UJ71	CD207	B04412	Q-00263_SS210654	-2.1662	-3.4323	Plate control	PASS
CAT_07_OD	1	OID21299	O94760	DDAH1	B04412	Q-00263_SS210654	-1.5981	-0.853	Plate control	PASS
CAT_07_OD	1	OID21301	P17948	FLT1	B04412	Q-00263_SS210654	-2.7435	-2.348	Plate control	PASS
CAT_07_OD	1	OID21302	O75695	RP2	B04412	Q-00263_SS210654	0.7373	0.065	Plate control	PASS
CAT_07_OD	1	OID21303	Q9Y662	HS3ST3B1	B04412	Q-00263_SS210654	-1.5619	-1.4083	Plate control	PASS
CAT_07_OD	1	OID21304	O00233	PSMD9	B04412	Q-00263_SS210654	-1.0737	-2.3099	Plate control	PASS
CAT_07_OD	1	OID21305	Q9H4A9	DPEP2	B04412	Q-00263_SS210654	-5.4364	-5.8818	Plate control	PASS
CAT_07_OD	1	OID21306	P05937	CALB1	B04412	Q-00263_SS210654	-4.7614	0.4091	Plate control	PASS
CAT_07_OD	1	OID21307	P08473	MME	B04412	Q-00263_SS210654	-3.9102	-4.0731	Plate control	PASS
CAT_07_OD	1	OID21308	P50583	NUDT2	B04412	Q-00263_SS210654	0.0728	0.3766	Plate control	PASS
CAT_07_OD	1	OID21309	Q9HAV7	GRPEL1	B04412	Q-00263_SS210654	-3.4563	-3.4925	Plate control	PASS
CAT_07_OD	1	OID21310	O95498	VNN2	B04412	Q-00263_SS210654	-4.4456	-5.3426	Plate control	PASS
CAT_07_OD	1	OID21311	Q9BTE6	AARSD1	B04412	Q-00263_SS210654	-0.9045	-1.8586	Plate control	PASS
CAT_07_OD	1	OID21312	O75054	IGSF3	B04412	Q-00263_SS210654	-3.4095	-2.1465	Plate control	PASS
CAT_07_OD	1	OID21313	Q9UK85	DKKL1	B04412	Q-00263_SS210654	-2.1941	-2.1096	Plate control	PASS
CAT_07_OD	1	OID21314	O15357	INPPL1	B04412	Q-00263_SS210654	-2.2052	-3.1117	Plate control	PASS
CAT_07_OD	1	OID21315	P18627	LAG3	B04412	Q-00263_SS210654	-2.9607	-4.2267	Plate control	PASS
CAT_07_OD	1	OID21316	P28907	CD38	B04412	Q-00263_SS210654	-4.0213	-4.6114	Plate control	PASS
CAT_07_OD	1	OID21317	Q8N129	CNPY4	B04412	Q-00263_SS210654	-2.1169	-2.7187	Plate control	PASS
CAT_07_OD	1	OID21318	Q49AH0	CDNF	B04412	Q-00263_SS210654	-2.293	-3.6466	Plate control	PASS
CAT_07_OD	1	OID21319	P38936	CDKN1A	B04412	Q-00263_SS210654	0.1125	-1.8502	Plate control	PASS
CAT_07_OD	1	OID21339	Q96I82	KAZALD1	B04412	Q-00263_SS210654	-3.4754	-3.7449	Plate control	PASS
CAT_07_OD	1	OID21340	Q6UWW8	CES3	B04412	Q-00263_SS210654	-3.3357	-4.4725	Plate control	PASS
CAT_07_OD	1	OID21341	Q9Y5K8	ATP6V1D	B04412	Q-00263_SS210654	0.8528	0.3984	Plate control	PASS
CAT_07_OD	1	OID21384	Q16653	MOG	B04412	Q-00263_SS210654	-3.3711	-3.7662	Plate control	PASS
CAT_07_OD	1	OID21385	P08397	HMBS	B04412	Q-00263_SS210654	-2.3068	-2.4714	Plate control	PASS
CAT_07_OD	1	OID21386	Q9NTU7	CBLN4	B04412	Q-00263_SS210654	-4.0343	-4.2272	Plate control	PASS
CAT_07_OD	1	OID21387	Q9P1Z2	CALCOCO1	B04412	Q-00263_SS210654	-2.5771	-3.4169	Plate control	PASS
CAT_07_OD	1	OID21388	P01303	NPY	B04412	Q-00263_SS210654	-4.8315	-2.781	Plate control	PASS
CAT_07_OD	1	OID21389	Q14213_Q8NEV9	EBI3_IL27	B04412	Q-00263_SS210654	-4.8954	-5.0217	Plate control	PASS
CAT_07_OD	1	OID21390	Q9Y336	SIGLEC9	B04412	Q-00263_SS210654	-5.776	-6.1297	Plate control	PASS
CAT_07_OD	1	OID21391	Q9Y5K2	KLK4	B04412	Q-00263_SS210654	-5.0992	-3.291	Plate control	PASS
CAT_07_OD	1	OID21392	P16870	CPE	B04412	Q-00263_SS210654	-4.1115	0.0148	Plate control	PASS
CAT_07_OD	1	OID21393	P26010	ITGB7	B04412	Q-00263_SS210654	-6.2194	-5.4529	Plate control	PASS
CAT_07_OD	1	OID21394	O43699	SIGLEC6	B04412	Q-00263_SS210654	-5.3918	-6.0753	Plate control	PASS
CAT_07_OD	1	OID21395	Q9UJM8	HAO1	B04412	Q-00263_SS210654	-5.1694	-5.3809	Plate control	PASS
CAT_07_OD	1	OID21396	Q15116	PDCD1	B04412	Q-00263_SS210654	-2.6299	-3.3806	Plate control	PASS
CAT_07_OD	1	OID21397	Q9H6S3	EPS8L2	B04412	Q-00263_SS210654	-4.1893	-4.6537	Plate control	PASS
CAT_07_OD	1	OID21398	P47992	XCL1	B04412	Q-00263_SS210654	-3.9013	-3.8054	Plate control	PASS
CAT_07_OD	1	OID21399	Q14203	DCTN1	B04412	Q-00263_SS210654	-1.1216	-1.5466	Plate control	PASS
CAT_07_OD	1	OID21408	O14558	HSPB6	B04412	Q-00263_SS210654	-4.4268	-4.0144	Plate control	PASS
CAT_07_OD	1	OID21432	Q9NPH0	ACP6	B04412	Q-00263_SS210654	-5.1775	-5.7669	Plate control	PASS
CAT_07_OD	1	OID21433	P09105	HBQ1	B04412	Q-00263_SS210654	-1.1303	-1.5943	Plate control	PASS
CAT_07_OD	1	OID21452	P09960	LTA4H	B04412	Q-00263_SS210654	0.5049	-4.6408	Plate control	PASS
CAT_07_OD	1	OID21453	Q00796	SORD	B04412	Q-00263_SS210654	-8.439	-8.7436	Plate control	PASS
CAT_07_OD	1	OID21454	O00292	LEFTY2	B04412	Q-00263_SS210654	-5.0581	-6.1191	Plate control	PASS
CAT_07_OD	1	OID21455	P51858	HDGF	B04412	Q-00263_SS210654	-2.7811	-3.8109	Plate control	PASS
CAT_07_OD	1	OID21456	P16562	CRISP2	B04412	Q-00263_SS210654	-5.9166	-5.9212	Plate control	PASS
CAT_07_OD	1	OID21457	P56159	GFRA1	B04412	Q-00263_SS210654	-5.8067	-4.698	Plate control	PASS
CAT_07_OD	1	OID21458	P62166	NCS1	B04412	Q-00263_SS210654	-8.8466	-8.0769	Plate control	PASS
CAT_07_OD	1	OID21459	Q16775	HAGH	B04412	Q-00263_SS210654	-3.0274	-4.1233	Plate control	PASS
CAT_07_OD	1	OID21460	P32926	DSG3	B04412	Q-00263_SS210654	-5.9151	-7.7146	Plate control	PASS
CAT_07_OD	1	OID21461	Q9H4F8	SMOC1	B04412	Q-00263_SS210654	-4.8617	-4.7545	Plate control	PASS
CAT_07_OD	1	OID21462	Q8WWY7	WFDC12	B04412	Q-00263_SS210654	-3.9433	-4.23	Plate control	PASS
CAT_07_OD	1	OID21463	O15123	ANGPT2	B04412	Q-00263_SS210654	-6.9497	-7.5962	Plate control	PASS
CAT_07_OD	1	OID21464	Q9Y5W5	WIF1	B04412	Q-00263_SS210654	-2.5688	2.3754	Plate control	PASS
CAT_07_OD	1	OID21445	P05089	ARG1	B04412	Q-00263_SS210654	-3.1862	-4.2115	Plate control	PASS
CAT_07_OD	1	OID21446	Q9NS68	TNFRSF19	B04412	Q-00263_SS210654	-6.3893	-3.2762	Plate control	PASS
CAT_07_OD	1	OID21447	P09758	TACSTD2	B04412	Q-00263_SS210654	-2.267	-2.0948	Plate control	WARN
CAT_07_OD	1	OID21448	P80303	NUCB2	B04412	Q-00263_SS210654	-5.0453	-4.9659	Plate control	PASS
CAT_07_OD	1	OID21449	P06127	CD5	B04412	Q-00263_SS210654	-5.8031	-5.807	Plate control	PASS
CAT_07_OD	1	OID21400	P13521	SCG2	B04412	Q-00263_SS210654	-6.2092	-2.214	Plate control	PASS
CAT_07_OD	1	OID21401	Q9ULX7	CA14	B04412	Q-00263_SS210654	-4.5501	4.8814	Plate control	PASS
CAT_07_OD	1	OID21402	Q9NSA1	FGF21	B04412	Q-00263_SS210654	-5.4816	-6.0073	Plate control	PASS
CAT_07_OD	1	OID21403	O43715	TRIAP1	B04412	Q-00263_SS210654	-1.8809	-2.3718	Plate control	PASS
CAT_07_OD	1	OID21404	P30041	PRDX6	B04412	Q-00263_SS210654	-0.2528	-1.4129	Plate control	PASS
CAT_07_OD	1	OID21405	O60911	CTSV	B04412	Q-00263_SS210654	-5.7938	-2.3172	Plate control	PASS
CAT_07_OD	1	OID21406	P47929	LGALS7_LGALS7B	B04412	Q-00263_SS210654	-2.4898	-2.6782	Plate control	PASS
CAT_07_OD	1	OID21407	Q9P0G3	KLK14	B04412	Q-00263_SS210654	-6.4973	-8.3336	Plate control	PASS
CAT_07_OD	1	OID21409	Q9H156	SLITRK2	B04412	Q-00263_SS210654	-4.7663	-4.862	Plate control	PASS
CAT_07_OD	1	OID21429	Q96JA1	LRIG1	B04412	Q-00263_SS210654	-6.9001	-4.2684	Plate control	PASS
CAT_07_OD	1	OID21430	P10145	CXCL8	B04412	Q-00263_SS210654	-4.3531	-2.7938	Plate control	PASS
CAT_07_OD	1	OID21431	P40121	CAPG	B04412	Q-00263_SS210654	-5.7683	-6.2778	Plate control	PASS
CAT_07_OD	1	OID21434	P27695	APEX1	B04412	Q-00263_SS210654	-7.1744	-3.8459	Plate control	PASS
CAT_07_OD	1	OID21435	Q9H3G5	CPVL	B04412	Q-00263_SS210654	-5.0268	-5.6808	Plate control	PASS
CAT_07_OD	1	OID21436	Q96NA2	RILP	B04412	Q-00263_SS210654	-3.2293	-5.7385	Plate control	PASS
CAT_07_OD	1	OID21437	P50579	METAP2	B04412	Q-00263_SS210654	-3.2928	-3.5741	Plate control	PASS
CAT_07_OD	1	OID21438	P35052	GPC1	B04412	Q-00263_SS210654	-5.9434	-6.9726	Plate control	PASS
CAT_07_OD	1	OID21439	P39900	MMP12	B04412	Q-00263_SS210654	-6.8319	-6.5911	Plate control	PASS
CAT_07_OD	1	OID21440	P13726	F3	B04412	Q-00263_SS210654	-5.4457	-1.327	Plate control	PASS
CAT_07_OD	1	OID21441	O60243	HS6ST1	B04412	Q-00263_SS210654	-2.6891	-3.5729	Plate control	PASS
CAT_07_OD	1	OID21442	Q16595	FXN	B04412	Q-00263_SS210654	-0.8278	-0.9364	Plate control	PASS
CAT_07_OD	1	OID21444	O95388	CCN4	B04412	Q-00263_SS210654	-6.3182	-5.7332	Plate control	PASS
CAT_07_OD	1	OID21450	Q6UWN8	SPINK6	B04412	Q-00263_SS210654	-6.2382	-4.69	Plate control	PASS
CAT_07_OD	1	OID21451	Q9HAV5	EDA2R	B04412	Q-00263_SS210654	-4.497	-2.3866	Plate control	PASS
CAT_07_OD	1	OID21465	Q99075	HBEGF	B04412	Q-00263_SS210654	-5.6188	-1.7271	Plate control	PASS
CAT_07_OD	1	OID21466	P80075	CCL8	B04412	Q-00263_SS210654	-10.7354	-8.9017	Plate control	PASS
CAT_07_OD	1	OID21467	P35318	ADM	B04412	Q-00263_SS210654	-4.4474	-2.3616	Plate control	PASS
CAT_07_OD	1	OID21468	P35475	IDUA	B04412	Q-00263_SS210654	-5.6597	-2.3851	Plate control	PASS
CAT_07_OD	1	OID21469	Q8TDQ1	CD300LF	B04412	Q-00263_SS210654	-7.0249	-5.8414	Plate control	PASS
CAT_07_OD	1	OID21443	Q2VWP7	PRTG	B04412	Q-00263_SS210654	-4.9129	-2.9684	Plate control	PASS
CAT_07_OD	1	OID21410	Q9C005	DPY30	B04412	Q-00263_SS210654	-3.3169	-3.7412	Plate control	PASS
CAT_07_OD	1	OID21411	Q9GZV9	FGF23	B04412	Q-00263_SS210654	-3.8181	-4.3398	Plate control	PASS
CAT_07_OD	1	OID21412	O43827	ANGPTL7	B04412	Q-00263_SS210654	-5.3971	-0.6487	Plate control	PASS
CAT_07_OD	1	OID21413	P02760	AMBP	B04412	Q-00263_SS210654	-4.3133	-4.9923	Plate control	PASS
CAT_07_OD	1	OID21414	Q14790	CASP8	B04412	Q-00263_SS210654	-3.4647	-4.669	Plate control	PASS
CAT_07_OD	1	OID21415	Q9BXY4	RSPO3	B04412	Q-00263_SS210654	-4.3101	-3.7443	Plate control	PASS
CAT_07_OD	1	OID21416	P06756	ITGAV	B04412	Q-00263_SS210654	-1.107	-1.9132	Plate control	PASS
CAT_07_OD	1	OID21417	Q16790	CA9	B04412	Q-00263_SS210654	-4.467	-4.173	Plate control	PASS
CAT_07_OD	1	OID21418	Q496F6	CD300E	B04412	Q-00263_SS210654	-4.401	-4.9043	Plate control	PASS
CAT_07_OD	1	OID21419	Q9H6B4	CLMP	B04412	Q-00263_SS210654	-6.9115	-7.1289	Plate control	PASS
CAT_07_OD	1	OID21420	P20472	PVALB	B04412	Q-00263_SS210654	-1.6889	3.1064	Plate control	PASS
CAT_07_OD	1	OID21421	Q6PCB0	VWA1	B04412	Q-00263_SS210654	-6.4955	-3.3908	Plate control	PASS
CAT_07_OD	1	OID21422	Q96D42	HAVCR1	B04412	Q-00263_SS210654	-5.1416	-6.4883	Plate control	PASS
CAT_07_OD	1	OID21423	Q10471	GALNT2	B04412	Q-00263_SS210654	-5.7693	-4.3145	Plate control	PASS
CAT_07_OD	1	OID21424	Q9BZR6	RTN4R	B04412	Q-00263_SS210654	-4.1242	-1.8417	Plate control	PASS
CAT_07_OD	1	OID21425	Q96I15	SCLY	B04412	Q-00263_SS210654	-6.7574	-6.8513	Plate control	PASS
CAT_07_OD	1	OID21426	Q02246	CNTN2	B04412	Q-00263_SS210654	-4.7936	1.2796	Plate control	PASS
CAT_07_OD	1	OID21427	Q9UBG3	CRNN	B04412	Q-00263_SS210654	-4.8563	-5.8526	Plate control	PASS
CAT_07_OD	1	OID21428	P98082	DAB2	B04412	Q-00263_SS210654	-0.8582	-0.9489	Plate control	PASS
CAT_07_OD	1	OID21494	Q92832	NELL1	B04412	Q-00263_SS210654	-5.2663	-4.2967	Plate control	PASS
CAT_07_OD	1	OID21495	Q96J42	TXNDC15	B04412	Q-00263_SS210654	-4.9747	-4.1063	Plate control	PASS
CAT_07_OD	1	OID21496	Q02763	TEK	B04412	Q-00263_SS210654	-5.3465	-5.5458	Plate control	PASS
CAT_07_OD	1	OID21497	P35968	KDR	B04412	Q-00263_SS210654	-6.364	-3.7552	Plate control	PASS
CAT_07_OD	1	OID21498	P21589	NT5E	B04412	Q-00263_SS210654	-5.9545	-3.1742	Plate control	PASS
CAT_07_OD	1	OID21514	P09958	FURIN	B04412	Q-00263_SS210654	-3.8663	-2.7168	Plate control	PASS
CAT_07_OD	1	OID21515	O75629	CREG1	B04412	Q-00263_SS210654	-5.0067	3.5273	Plate control	PASS
CAT_07_OD	1	OID21516	P01298	PPY	B04412	Q-00263_SS210654	-2.3366	-2.9289	Plate control	PASS
CAT_07_OD	1	OID21517	O60259	KLK8	B04412	Q-00263_SS210654	-4.8074	-2.4129	Plate control	PASS
CAT_07_OD	1	OID21518	Q9UBX7	KLK11	B04412	Q-00263_SS210654	-3.0224	3.6132	Plate control	PASS
CAT_07_OD	1	OID21519	P26447	S100A4	B04412	Q-00263_SS210654	-0.4409	-0.9031	Plate control	PASS
CAT_07_OD	1	OID21476	O00244	ATOX1	B04412	Q-00263_SS210654	-2.5786	-0.652	Plate control	PASS
CAT_07_OD	1	OID21477	Q5JTD0	TJAP1	B04412	Q-00263_SS210654	-1.1569	-0.9918	Plate control	PASS
CAT_07_OD	1	OID21478	P21802	FGFR2	B04412	Q-00263_SS210654	-3.3082	-1.3646	Plate control	PASS
CAT_07_OD	1	OID21479	Q96SM3	CPXM1	B04412	Q-00263_SS210654	-0.7073	-1.0017	Plate control	PASS
CAT_07_OD	1	OID21480	Q7Z4W1	DCXR	B04412	Q-00263_SS210654	-1.9489	-2.5762	Plate control	PASS
CAT_07_OD	1	OID21481	P20851	C4BPB	B04412	Q-00263_SS210654	-3.3026	-4.12	Plate control	PASS
CAT_07_OD	1	OID21492	Q9H8J5	MANSC1	B04412	Q-00263_SS210654	-4.7214	-2.5465	Plate control	PASS
CAT_07_OD	1	OID21493	P37173	TGFBR2	B04412	Q-00263_SS210654	-2.4787	-1.3749	Plate control	PASS
CAT_07_OD	1	OID21507	Q14512	FGFBP1	B04412	Q-00263_SS210654	-4.9532	-4.3474	Plate control	PASS
CAT_07_OD	1	OID21508	O43895	XPNPEP2	B04412	Q-00263_SS210654	-6.5164	-6.8474	Plate control	PASS
CAT_07_OD	1	OID21509	P07237	P4HB	B04412	Q-00263_SS210654	-4.5416	-4.453	Plate control	PASS
CAT_07_OD	1	OID21510	Q15303	ERBB4	B04412	Q-00263_SS210654	-5.2796	0.4755	Plate control	PASS
CAT_07_OD	1	OID21512	P48307	TFPI2	B04412	Q-00263_SS210654	-5.4581	3.1597	Plate control	PASS
CAT_07_OD	1	OID21513	Q9UJ68	MSRA	B04412	Q-00263_SS210654	-3.6465	-3.0389	Plate control	PASS
CAT_07_OD	1	OID21520	P04626	ERBB2	B04412	Q-00263_SS210654	-5.1854	-4.8667	Plate control	PASS
CAT_07_OD	1	OID21521	P12931	SRC	B04412	Q-00263_SS210654	-0.7293	-1.0216	Plate control	PASS
CAT_07_OD	1	OID21522	P18084	ITGB5	B04412	Q-00263_SS210654	-5.4437	-5.2747	Plate control	PASS
CAT_07_OD	1	OID21523	O43240	KLK10	B04412	Q-00263_SS210654	-5.2817	-3.6504	Plate control	PASS
CAT_07_OD	1	OID21524	P49767	VEGFC	B04412	Q-00263_SS210654	-3.5222	-5.2602	Plate control	PASS
CAT_07_OD	1	OID21525	O00548	DLL1	B04412	Q-00263_SS210654	-6.6186	-5.4597	Plate control	PASS
CAT_07_OD	1	OID21526	Q92876	KLK6	B04412	Q-00263_SS210654	-7.8924	-3.2798	Plate control	PASS
CAT_07_OD	1	OID21527	P26842	CD27	B04412	Q-00263_SS210654	-4.9488	-4.7751	Plate control	PASS
CAT_07_OD	1	OID21528	P13688	CEACAM1	B04412	Q-00263_SS210654	-7.6352	-5.0907	Plate control	PASS
CAT_07_OD	1	OID21529	P15328	FOLR1	B04412	Q-00263_SS210654	-5.9717	3.1944	Plate control	PASS
CAT_07_OD	1	OID21530	O95274	LYPD3	B04412	Q-00263_SS210654	-5.6171	0.014	Plate control	PASS
CAT_07_OD	1	OID21531	Q16674	MIA	B04412	Q-00263_SS210654	-8.1195	-1.3307	Plate control	PASS
CAT_07_OD	1	OID21470	Q16543	CDC37	B04412	Q-00263_SS210654	-0.0742	-0.1132	Plate control	PASS
CAT_07_OD	1	OID21471	O43464	HTRA2	B04412	Q-00263_SS210654	-1.9395	-3.1852	Plate control	PASS
CAT_07_OD	1	OID21472	P20138	CD33	B04412	Q-00263_SS210654	-1.8647	-1.8926	Plate control	PASS
CAT_07_OD	1	OID21473	Q8NCC3	PLA2G15	B04412	Q-00263_SS210654	-4.4499	0.2353	Plate control	PASS
CAT_07_OD	1	OID21474	Q96PD2	DCBLD2	B04412	Q-00263_SS210654	-4.2253	-2.1316	Plate control	PASS
CAT_07_OD	1	OID21475	O14974	PPP1R12A	B04412	Q-00263_SS210654	-1.4155	-1.6139	Plate control	PASS
CAT_07_OD	1	OID21482	Q9NP84	TNFRSF12A	B04412	Q-00263_SS210654	-3.3544	-0.9966	Plate control	PASS
CAT_07_OD	1	OID21483	P29017	CD1C	B04412	Q-00263_SS210654	-4.6672	-4.8384	Plate control	PASS
CAT_07_OD	1	OID21484	P32004	L1CAM	B04412	Q-00263_SS210654	-3.9296	-2.3585	Plate control	PASS
CAT_07_OD	1	OID21485	P41439	FOLR3	B04412	Q-00263_SS210654	-8.9972	-8.1243	Plate control	PASS
CAT_07_OD	1	OID21486	P41271	NBL1	B04412	Q-00263_SS210654	-4.0071	0.745	Plate control	PASS
CAT_07_OD	1	OID21487	Q9NZ53	PODXL2	B04412	Q-00263_SS210654	-2.3443	1.2745	Plate control	PASS
CAT_07_OD	1	OID21488	Q9BYH1	SEZ6L	B04412	Q-00263_SS210654	-1.9132	0.2543	Plate control	PASS
CAT_07_OD	1	OID21489	P21741	MDK	B04412	Q-00263_SS210654	-4.1163	2.5303	Plate control	PASS
CAT_07_OD	1	OID21490	Q96NY8	NECTIN4	B04412	Q-00263_SS210654	-2.7487	0.2637	Plate control	PASS
CAT_07_OD	1	OID21491	P35916	FLT4	B04412	Q-00263_SS210654	-3.4731	-3.9328	Plate control	PASS
CAT_07_OD	1	OID21511	P09486	SPARC	B04412	Q-00263_SS210654	-5.0283	-0.172	Plate control	PASS
CAT_07_OD	1	OID21499	P06870	KLK1	B04412	Q-00263_SS210654	-6.7859	-7.0292	Plate control	PASS
CAT_07_OD	1	OID21500	Q9UBX1	CTSF	B04412	Q-00263_SS210654	-4.7456	-3.887	Plate control	PASS
CAT_07_OD	1	OID21501	Q6FI81	CIAPIN1	B04412	Q-00263_SS210654	-2.4627	-3.3139	Plate control	PASS
CAT_07_OD	1	OID21502	Q9UP79	ADAMTS8	B04412	Q-00263_SS210654	-6.0177	-4.7717	Plate control	PASS
CAT_07_OD	1	OID21503	Q9HAT2	SIAE	B04412	Q-00263_SS210654	-2.2699	3.6968	Plate control	PASS
CAT_07_OD	1	OID21504	P78552	IL13RA1	B04412	Q-00263_SS210654	-2.9871	-4.1313	Plate control	PASS
CAT_07_OD	1	OID21505	Q14508	WFDC2	B04412	Q-00263_SS210654	-3.9037	3.1363	Plate control	PASS
CAT_07_OD	1	OID21506	O95721	SNAP29	B04412	Q-00263_SS210654	-2.4756	-2.3837	Plate control	PASS
CAT_07_OD	1	OID20049	P16860	NPPB	B04413	Q-00263_SS210654	1.4005	2.6321	Plate control	PASS
CAT_07_OD	1	OID20050	P19429	TNNI3	B04413	Q-00263_SS210654	3.5541	0.9151	Plate control	PASS
CAT_07_OD	1	OID20051	P61978	HNRNPK	B04413	Q-00263_SS210654	-0.1864	-0.6482	Plate control	PASS
CAT_07_OD	1	OID20052	P17676	CEBPB	B04413	Q-00263_SS210654	0.3453	0.1386	Plate control	PASS
CAT_07_OD	1	OID20053	P08670	VIM	B04413	Q-00263_SS210654	1.8258	-0.2566	Plate control	PASS
CAT_07_OD	1	OID20054	O96017	CHEK2	B04413	Q-00263_SS210654	0.3253	-0.1655	Plate control	PASS
CAT_07_OD	1	OID20055	P34998	CRHR1	B04413	Q-00263_SS210654	-0.4735	-0.8748	Plate control	PASS
CAT_07_OD	1	OID20056	Q969D9	TSLP	B04413	Q-00263_SS210654	1.0731	0.4064	Plate control	PASS
CAT_07_OD	1	OID20057	P55082	MFAP3	B04413	Q-00263_SS210654	0.0389	-0.1615	Plate control	PASS
CAT_07_OD	1	OID20078	O60635	TSPAN1	B04413	Q-00263_SS210654	0.2647	-0.4366	Plate control	PASS
CAT_07_OD	1	OID20079	P62736	ACTA2	B04413	Q-00263_SS210654	-0.0082	-1.43	Plate control	PASS
CAT_07_OD	1	OID20099	Q8NC01	CLEC1A	B04413	Q-00263_SS210654	-2.377	-2.8855	Plate control	PASS
CAT_07_OD	1	OID20100	O75354	ENTPD6	B04413	Q-00263_SS210654	-2.0729	-3.2435	Plate control	PASS
CAT_07_OD	1	OID20101	P05231	IL6	B04413	Q-00263_SS210654	-2.2417	-2.2172	Plate control	PASS
CAT_07_OD	1	OID20102	P31997	CEACAM8	B04413	Q-00263_SS210654	-4.038	-3.7044	Plate control	PASS
CAT_07_OD	1	OID20103	P25815	S100P	B04413	Q-00263_SS210654	-2.0165	-2.4888	Plate control	PASS
CAT_07_OD	1	OID20104	O75356	ENTPD5	B04413	Q-00263_SS210654	-3.5489	-3.3076	Plate control	PASS
CAT_07_OD	1	OID20105	Q9BYF1	ACE2	B04413	Q-00263_SS210654	-1.8216	-2.3867	Plate control	PASS
CAT_07_OD	1	OID20116	Q9BWV1	BOC	B04413	Q-00263_SS210654	-8.2342	-3.6383	Plate control	PASS
CAT_07_OD	1	OID20117	P08319	ADH4	B04413	Q-00263_SS210654	-4.0835	-4.638	Plate control	PASS
CAT_07_OD	1	OID20118	P09496	CLTA	B04413	Q-00263_SS210654	-0.1716	-1.1213	Plate control	PASS
CAT_07_OD	1	OID20119	P34913	EPHX2	B04413	Q-00263_SS210654	-0.0681	-0.2742	Plate control	PASS
CAT_07_OD	1	OID20120	Q96A56	TP53INP1	B04413	Q-00263_SS210654	0.2746	-0.0875	Plate control	PASS
CAT_07_OD	1	OID20080	P58546	MTPN	B04413	Q-00263_SS210654	0.6906	0.094	Plate control	PASS
CAT_07_OD	1	OID20081	O43854	EDIL3	B04413	Q-00263_SS210654	-3.1211	-2.4429	Plate control	PASS
CAT_07_OD	1	OID20082	Q13105	ZBTB17	B04413	Q-00263_SS210654	-0.9212	-0.9621	Plate control	PASS
CAT_07_OD	1	OID20083	P21246	PTN	B04413	Q-00263_SS210654	0.1713	5.1329	Plate control	PASS
CAT_07_OD	1	OID20084	O95684	CEP43	B04413	Q-00263_SS210654	0.2714	-0.0332	Plate control	PASS
CAT_07_OD	1	OID20085	Q12912	IRAG2	B04413	Q-00263_SS210654	-0.4979	-0.1542	Plate control	PASS
CAT_07_OD	1	OID20106	P07585	DCN	B04413	Q-00263_SS210654	-2.8978	-1.4911	Plate control	PASS
CAT_07_OD	1	OID20107	Q04760	GLO1	B04413	Q-00263_SS210654	-1.5677	0.5389	Plate control	PASS
CAT_07_OD	1	OID20108	Q9NWQ8	PAG1	B04413	Q-00263_SS210654	-2.705	-4.3586	Plate control	PASS
CAT_07_OD	1	OID20109	Q13444	ADAM15	B04413	Q-00263_SS210654	-5.2785	-5.5727	Plate control	PASS
CAT_07_OD	1	OID20110	P40818	USP8	B04413	Q-00263_SS210654	-3.3098	-2.3637	Plate control	PASS
CAT_07_OD	1	OID20111	P22004	BMP6	B04413	Q-00263_SS210654	-2.9546	-3.6448	Plate control	PASS
CAT_07_OD	1	OID20112	Q9UKP3	ITGB1BP2	B04413	Q-00263_SS210654	-0.196	-1.4753	Plate control	PASS
CAT_07_OD	1	OID20113	P09668	CTSH	B04413	Q-00263_SS210654	-4.2963	-3.0303	Plate control	PASS
CAT_07_OD	1	OID20114	P46379	BAG6	B04413	Q-00263_SS210654	-3.3168	-5.6589	Plate control	PASS
CAT_07_OD	1	OID20115	O14793	MSTN	B04413	Q-00263_SS210654	-2.4531	-2.4365	Plate control	PASS
CAT_07_OD	1	OID20086	P21964	COMT	B04413	Q-00263_SS210654	-2.3142	-1.8209	Plate control	PASS
CAT_07_OD	1	OID20087	P09237	MMP7	B04413	Q-00263_SS210654	-1.8227	-2.1791	Plate control	PASS
CAT_07_OD	1	OID20088	Q15165	PON2	B04413	Q-00263_SS210654	0.1915	-0.5876	Plate control	PASS
CAT_07_OD	1	OID20089	Q8TE57	ADAMTS16	B04413	Q-00263_SS210654	-0.6931	-1.2756	Plate control	PASS
CAT_07_OD	1	OID20090	P55259	GP2	B04413	Q-00263_SS210654	-3.3965	-3.6677	Plate control	PASS
CAT_07_OD	1	OID20091	Q92558	WASF1	B04413	Q-00263_SS210654	1.1663	0.7516	Plate control	PASS
CAT_07_OD	1	OID20092	Q99549	MPHOSPH8	B04413	Q-00263_SS210654	-0.4311	-0.2468	Plate control	PASS
CAT_07_OD	1	OID20093	Q8NHS0	DNAJB8	B04413	Q-00263_SS210654	0.072	-0.54	Plate control	PASS
CAT_07_OD	1	OID20094	Q9H5Y7	SLITRK6	B04413	Q-00263_SS210654	-1.6085	-1.9507	Plate control	PASS
CAT_07_OD	1	OID20095	O15354	GPR37	B04413	Q-00263_SS210654	-1.9547	0.4752	Plate control	PASS
CAT_07_OD	1	OID20096	P20718	GZMH	B04413	Q-00263_SS210654	-2.8188	-3.6302	Plate control	PASS
CAT_07_OD	1	OID20097	P13807	GYS1	B04413	Q-00263_SS210654	-1.7138	-1.9307	Plate control	PASS
CAT_07_OD	1	OID20098	P40225	THPO	B04413	Q-00263_SS210654	-1.4755	-1.7625	Plate control	PASS
CAT_07_OD	1	OID20058	O95988	TCL1B	B04413	Q-00263_SS210654	1.2003	0.2411	Plate control	PASS
CAT_07_OD	1	OID20059	Q9NRD8	DUOX2	B04413	Q-00263_SS210654	0.6706	0.6232	Plate control	PASS
CAT_07_OD	1	OID20061	Q16619	CTF1	B04413	Q-00263_SS210654	0.3646	-1.6677	Plate control	PASS
CAT_07_OD	1	OID20062	P17516	AKR1C4	B04413	Q-00263_SS210654	0.1281	-0.6298	Plate control	PASS
CAT_07_OD	1	OID20063	Q9NRV9	HEBP1	B04413	Q-00263_SS210654	0.9541	0.1981	Plate control	PASS
CAT_07_OD	1	OID20068	P31483	TIA1	B04413	Q-00263_SS210654	0.3302	0.5312	Plate control	PASS
CAT_07_OD	1	OID20069	Q9Y2B0	CNPY2	B04413	Q-00263_SS210654	0.7943	0.2488	Plate control	PASS
CAT_07_OD	1	OID20070	O43186	CRX	B04413	Q-00263_SS210654	0.4198	-0.2578	Plate control	PASS
CAT_07_OD	1	OID20071	O95183	VAMP5	B04413	Q-00263_SS210654	0.1588	-0.1357	Plate control	PASS
CAT_07_OD	1	OID20072	Q6UWL2	SUSD1	B04413	Q-00263_SS210654	-1.4122	-1.2362	Plate control	PASS
CAT_07_OD	1	OID20073	Q9UKL0	RCOR1	B04413	Q-00263_SS210654	0.4157	-0.3664	Plate control	PASS
CAT_07_OD	1	OID20074	P01375	TNF	B04413	Q-00263_SS210654	-0.8146	-1.2479	Plate control	PASS
CAT_07_OD	1	OID20075	P35218	CA5A	B04413	Q-00263_SS210654	-2.1401	-3.238	Plate control	PASS
CAT_07_OD	1	OID20076	P51161	FABP6	B04413	Q-00263_SS210654	-0.5264	-1.5758	Plate control	PASS
CAT_07_OD	1	OID20077	Q15831	STK11	B04413	Q-00263_SS210654	-0.6782	-0.8155	Plate control	PASS
CAT_07_OD	1	OID20064	P36952	SERPINB5	B04413	Q-00263_SS210654	0.8172	0.5816	Plate control	PASS
CAT_07_OD	1	OID20065	P52789	HK2	B04413	Q-00263_SS210654	1.0334	-0.0235	Plate control	PASS
CAT_07_OD	1	OID20066	P34947	GRK5	B04413	Q-00263_SS210654	0.8139	0.4715	Plate control	PASS
CAT_07_OD	1	OID20067	Q96N03	VSTM2L	B04413	Q-00263_SS210654	0.2146	-0.0788	Plate control	PASS
CAT_07_OD	1	OID20121	Q9Y4X3	CCL27	B04413	Q-00263_SS210654	-4.9255	-10.0298	Plate control	PASS
CAT_07_OD	1	OID20122	P00568	AK1	B04413	Q-00263_SS210654	-1.0241	-0.3573	Plate control	PASS
CAT_07_OD	1	OID20123	P09525	ANXA4	B04413	Q-00263_SS210654	-1.7688	-1.3612	Plate control	PASS
CAT_07_OD	1	OID20124	Q15067	ACOX1	B04413	Q-00263_SS210654	0.432	-1.5157	Plate control	PASS
CAT_07_OD	1	OID20125	NTproBNP	NTproBNP	B04413	Q-00263_SS210654	-0.6443	-1.2045	Plate control	PASS
CAT_07_OD	1	OID20138	O60496	DOK2	B04413	Q-00263_SS210654	-0.0814	-1.7253	Plate control	PASS
CAT_07_OD	1	OID20139	P21549	AGXT	B04413	Q-00263_SS210654	-1.9535	-2.3844	Plate control	PASS
CAT_07_OD	1	OID20140	Q13043	STK4	B04413	Q-00263_SS210654	-0.7263	-1.5409	Plate control	PASS
CAT_07_OD	1	OID20141	P21980	TGM2	B04413	Q-00263_SS210654	-2.2673	-1.6024	Plate control	PASS
CAT_07_OD	1	OID20142	Q9UHL4	DPP7	B04413	Q-00263_SS210654	-0.5665	4.3127	Plate control	PASS
CAT_07_OD	1	OID20143	O60664	PLIN3	B04413	Q-00263_SS210654	-1.543	-2.3861	Plate control	PASS
CAT_07_OD	1	OID20144	O94903	PLPBP	B04413	Q-00263_SS210654	-2.8123	-1.1758	Plate control	PASS
CAT_07_OD	1	OID20145	Q9UMF0	ICAM5	B04413	Q-00263_SS210654	-4.2748	-2.1407	Plate control	PASS
CAT_07_OD	1	OID20152	Q99674	CGREF1	B04413	Q-00263_SS210654	-2.9256	-0.7043	Plate control	PASS
CAT_07_OD	1	OID20153	P10145	CXCL8	B04413	Q-00263_SS210654	-2.5259	0.7635	Plate control	PASS
CAT_07_OD	1	OID20154	P09382	LGALS1	B04413	Q-00263_SS210654	-2.4496	-2.1618	Plate control	PASS
CAT_07_OD	1	OID20155	Q8WX77	IGFBPL1	B04413	Q-00263_SS210654	-3.1208	-1.3129	Plate control	PASS
CAT_07_OD	1	OID20156	P41218	MNDA	B04413	Q-00263_SS210654	-5.5994	-7.1031	Plate control	PASS
CAT_07_OD	1	OID20169	P18827	SDC1	B04413	Q-00263_SS210654	-3.2722	-1.5902	Plate control	PASS
CAT_07_OD	1	OID20170	P19022	CDH2	B04413	Q-00263_SS210654	-2.1673	-0.7564	Plate control	PASS
CAT_07_OD	1	OID20171	Q8NI22	MCFD2	B04413	Q-00263_SS210654	-2.8214	2.8961	Plate control	PASS
CAT_07_OD	1	OID20172	Q96LA6	FCRL1	B04413	Q-00263_SS210654	-4.1915	-5.5388	Plate control	PASS
CAT_07_OD	1	OID20219	Q8IW75	SERPINA12	B04413	Q-00263_SS210654	-5.6625	-6.1116	Plate control	PASS
CAT_07_OD	1	OID20220	P01241	GH1	B04413	Q-00263_SS210654	-5.7674	-6.9446	Plate control	PASS
CAT_07_OD	1	OID20221	Q9BUD6	SPON2	B04413	Q-00263_SS210654	-5.7437	-3.2692	Plate control	PASS
CAT_07_OD	1	OID20222	Q92692	NECTIN2	B04413	Q-00263_SS210654	-7.4021	-2.9861	Plate control	PASS
CAT_07_OD	1	OID20223	Q6WN34	CHRDL2	B04413	Q-00263_SS210654	-6.5885	-6.1269	Plate control	PASS
CAT_07_OD	1	OID20224	Q01973	ROR1	B04413	Q-00263_SS210654	-4.1394	-2.8347	Plate control	PASS
CAT_07_OD	1	OID20225	Q8N1Q1	CA13	B04413	Q-00263_SS210654	-2.3596	-2.6668	Plate control	PASS
CAT_07_OD	1	OID20226	Q76M96	CCDC80	B04413	Q-00263_SS210654	-3.7708	-1.8822	Plate control	PASS
CAT_07_OD	1	OID20227	P09467	FBP1	B04413	Q-00263_SS210654	-4.3245	-4.3643	Plate control	PASS
CAT_07_OD	1	OID20228	P07711	CTSL	B04413	Q-00263_SS210654	-5.1059	0.9681	Plate control	PASS
CAT_07_OD	1	OID20132	O14917	PCDH17	B04413	Q-00263_SS210654	-1.6551	-1.3219	Plate control	PASS
CAT_07_OD	1	OID20133	P16234	PDGFRA	B04413	Q-00263_SS210654	-2.0182	-0.9992	Plate control	PASS
CAT_07_OD	1	OID20134	Q12864	CDH17	B04413	Q-00263_SS210654	-2.4159	-3.3387	Plate control	PASS
CAT_07_OD	1	OID20135	Q9Y5X1	SNX9	B04413	Q-00263_SS210654	-1.0997	-2.0759	Plate control	PASS
CAT_07_OD	1	OID20136	Q16620	NTRK2	B04413	Q-00263_SS210654	-2.0136	-1.719	Plate control	PASS
CAT_07_OD	1	OID20173	Q14956	GPNMB	B04413	Q-00263_SS210654	-2.7574	-1.0942	Plate control	PASS
CAT_07_OD	1	OID20174	P09417	QDPR	B04413	Q-00263_SS210654	-4.0673	-2.7028	Plate control	PASS
CAT_07_OD	1	OID20175	Q9UBU3	GHRL	B04413	Q-00263_SS210654	-2.1206	-1.4053	Plate control	PASS
CAT_07_OD	1	OID20176	P41236	PPP1R2	B04413	Q-00263_SS210654	-0.739	-1.4321	Plate control	PASS
CAT_07_OD	1	OID20187	P41159	LEP	B04413	Q-00263_SS210654	-5.0406	-4.7758	Plate control	PASS
CAT_07_OD	1	OID20188	P06858	LPL	B04413	Q-00263_SS210654	-5.5639	-1.3322	Plate control	PASS
CAT_07_OD	1	OID20189	Q8IZP9	ADGRG2	B04413	Q-00263_SS210654	-4.0852	-4.6126	Plate control	PASS
CAT_07_OD	1	OID20190	Q9Y286	SIGLEC7	B04413	Q-00263_SS210654	-5.316	-4.5196	Plate control	PASS
CAT_07_OD	1	OID20191	O95502	NPTXR	B04413	Q-00263_SS210654	-4.7832	0.5287	Plate control	PASS
CAT_07_OD	1	OID20192	O75791	GRAP2	B04413	Q-00263_SS210654	-1.1329	-1.4725	Plate control	PASS
CAT_07_OD	1	OID20193	Q9HBB8	CDHR5	B04413	Q-00263_SS210654	-4.4747	-5.9672	Plate control	PASS
CAT_07_OD	1	OID20194	P52888	THOP1	B04413	Q-00263_SS210654	-4.2248	-4.4999	Plate control	PASS
CAT_07_OD	1	OID20208	P02462	COL4A1	B04413	Q-00263_SS210654	-5.1938	0.2063	Plate control	PASS
CAT_07_OD	1	OID20209	A6NI73	LILRA5	B04413	Q-00263_SS210654	-6.0844	-6.5304	Plate control	PASS
CAT_07_OD	1	OID20210	Q9UEW3	MARCO	B04413	Q-00263_SS210654	-6.0221	-5.6742	Plate control	PASS
CAT_07_OD	1	OID20211	O95841	ANGPTL1	B04413	Q-00263_SS210654	-2.403	-0.5533	Plate control	PASS
CAT_07_OD	1	OID20212	Q9BQR3	PRSS27	B04413	Q-00263_SS210654	-6.5564	-2.1552	Plate control	PASS
CAT_07_OD	1	OID20213	Q99523	SORT1	B04413	Q-00263_SS210654	-5.9081	-2.7169	Plate control	PASS
CAT_07_OD	1	OID20214	P35247	SFTPD	B04413	Q-00263_SS210654	-4.1995	-4.5795	Plate control	PASS
CAT_07_OD	1	OID20215	P20711	DDC	B04413	Q-00263_SS210654	-6.3044	-7.4057	Plate control	PASS
CAT_07_OD	1	OID20216	P31431	SDC4	B04413	Q-00263_SS210654	-5.277	0.15	Plate control	PASS
CAT_07_OD	1	OID20217	P09601	HMOX1	B04413	Q-00263_SS210654	-6.5446	-6.5239	Plate control	PASS
CAT_07_OD	1	OID20218	O00161	SNAP23	B04413	Q-00263_SS210654	-4.1711	-4.0254	Plate control	PASS
CAT_07_OD	1	OID20146	P10644	PRKAR1A	B04413	Q-00263_SS210654	-0.7103	-2.1815	Plate control	PASS
CAT_07_OD	1	OID20147	P40189	IL6ST	B04413	Q-00263_SS210654	-3.6244	-2.2796	Plate control	PASS
CAT_07_OD	1	OID20148	Q9H773	DCTPP1	B04413	Q-00263_SS210654	-4.3608	-1.7731	Plate control	PASS
CAT_07_OD	1	OID20149	Q6GTS8	PM20D1	B04413	Q-00263_SS210654	-5.8226	-6.0213	Plate control	PASS
CAT_07_OD	1	OID20150	Q53H82	LACTB2	B04413	Q-00263_SS210654	-1.1172	-1.361	Plate control	PASS
CAT_07_OD	1	OID20151	Q13158	FADD	B04413	Q-00263_SS210654	-0.0518	-1.0316	Plate control	PASS
CAT_07_OD	1	OID20163	O75340	PDCD6	B04413	Q-00263_SS210654	-2.8249	-4.1299	Plate control	PASS
CAT_07_OD	1	OID20164	P51693	APLP1	B04413	Q-00263_SS210654	-1.9107	3.148	Plate control	PASS
CAT_07_OD	1	OID20165	Q9NY25	CLEC5A	B04413	Q-00263_SS210654	-3.4178	-0.1208	Plate control	PASS
CAT_07_OD	1	OID20166	P08263	GSTA1	B04413	Q-00263_SS210654	-5.7329	-5.8746	Plate control	PASS
CAT_07_OD	1	OID20167	Q969P0	IGSF8	B04413	Q-00263_SS210654	-4.2445	-1.1307	Plate control	PASS
CAT_07_OD	1	OID20168	Q16820	MEP1B	B04413	Q-00263_SS210654	-4.0806	-4.8521	Plate control	PASS
CAT_07_OD	1	OID20177	Q9Y5K6	CD2AP	B04413	Q-00263_SS210654	-1.9016	-2.8426	Plate control	PASS
CAT_07_OD	1	OID20178	O95544	NADK	B04413	Q-00263_SS210654	-3.7711	-4.7988	Plate control	PASS
CAT_07_OD	1	OID20179	P27352	CBLIF	B04413	Q-00263_SS210654	-5.4981	-6.5317	Plate control	PASS
CAT_07_OD	1	OID20180	Q9GZM7	TINAGL1	B04413	Q-00263_SS210654	-3.8051	-1.5853	Plate control	PASS
CAT_07_OD	1	OID20181	Q8WVQ1	CANT1	B04413	Q-00263_SS210654	-5.3006	0.0968	Plate control	PASS
CAT_07_OD	1	OID20182	Q8WTU2	SSC4D	B04413	Q-00263_SS210654	-6.904	-6.1216	Plate control	PASS
CAT_07_OD	1	OID20183	P78380	OLR1	B04413	Q-00263_SS210654	-3.84	-3.4186	Plate control	PASS
CAT_07_OD	1	OID20184	Q9NR28	DIABLO	B04413	Q-00263_SS210654	0.2333	-1.996	Plate control	PASS
CAT_07_OD	1	OID20185	Q86VZ4	LRP11	B04413	Q-00263_SS210654	-4.6727	-3.0854	Plate control	PASS
CAT_07_OD	1	OID20186	Q13275	SEMA3F	B04413	Q-00263_SS210654	-4.4575	-1.1663	Plate control	PASS
CAT_07_OD	1	OID20195	P35754	GLRX	B04413	Q-00263_SS210654	-1.2578	-1.5176	Plate control	PASS
CAT_07_OD	1	OID20196	P21583	KITLG	B04413	Q-00263_SS210654	-4.7152	-4.5452	Plate control	PASS
CAT_07_OD	1	OID20197	Q9UKJ0	PILRB	B04413	Q-00263_SS210654	-5.4181	-2.9362	Plate control	PASS
CAT_07_OD	1	OID20198	Q15846	CLUL1	B04413	Q-00263_SS210654	-3.9326	0.3479	Plate control	PASS
CAT_07_OD	1	OID20199	P23526	AHCY	B04413	Q-00263_SS210654	-0.4117	-0.6022	Plate control	PASS
CAT_07_OD	1	OID20200	P12104	FABP2	B04413	Q-00263_SS210654	-4.6084	-4.3659	Plate control	PASS
CAT_07_OD	1	OID20201	P00797	REN	B04413	Q-00263_SS210654	-4.8614	-3.6975	Plate control	PASS
CAT_07_OD	1	OID20202	Q9UK05	GDF2	B04413	Q-00263_SS210654	-3.8231	-5.2886	Plate control	PASS
CAT_07_OD	1	OID20203	P12724	RNASE3	B04413	Q-00263_SS210654	-4.9557	-4.6915	Plate control	PASS
CAT_07_OD	1	OID20204	Q9BQB4	SOST	B04413	Q-00263_SS210654	-4.6216	-3.0366	Plate control	PASS
CAT_07_OD	1	OID20205	Q9NQX5	NPDC1	B04413	Q-00263_SS210654	-2.7922	1.757	Plate control	PASS
CAT_07_OD	1	OID20206	Q07108	CD69	B04413	Q-00263_SS210654	-5.0755	-3.218	Plate control	PASS
CAT_07_OD	1	OID20207	P42830	CXCL5	B04413	Q-00263_SS210654	-4.5103	-9.2042	Plate control	PASS
CAT_07_OD	1	OID20157	P55285	CDH6	B04413	Q-00263_SS210654	-2.7332	-2.3356	Plate control	PASS
CAT_07_OD	1	OID20158	Q9UHD0	IL19	B04413	Q-00263_SS210654	-3.0594	-3.5494	Plate control	PASS
CAT_07_OD	1	OID20159	P16112	ACAN	B04413	Q-00263_SS210654	-3.0341	-4.0173	Plate control	PASS
CAT_07_OD	1	OID20160	Q9ULL4	PLXNB3	B04413	Q-00263_SS210654	-1.7449	-1.2636	Plate control	PASS
CAT_07_OD	1	OID20161	Q06418	TYRO3	B04413	Q-00263_SS210654	-3.7685	-3.381	Plate control	PASS
CAT_07_OD	1	OID20162	Q13541	EIF4EBP1	B04413	Q-00263_SS210654	-1.1151	-1.2116	Plate control	PASS
CAT_07_OD	1	OID20137	Q03154	ACY1	B04413	Q-00263_SS210654	-3.694	-3.2648	Plate control	PASS
CAT_07_OD	1	OID20128	P48357	LEPR	B04413	Q-00263_SS210654	-2.3977	-2.2957	Plate control	PASS
CAT_07_OD	1	OID20129	P01222	TSHB	B04413	Q-00263_SS210654	-3.0139	-3.7469	Plate control	PASS
CAT_07_OD	1	OID20130	P31949	S100A11	B04413	Q-00263_SS210654	-3.4832	-3.9497	Plate control	PASS
CAT_07_OD	1	OID20131	Q9H7M9	VSIR	B04413	Q-00263_SS210654	-1.7143	-1.1491	Plate control	PASS
CAT_07_OD	1	OID20229	Q92823	NRCAM	B04413	Q-00263_SS210654	-5.8071	1.7708	Plate control	PASS
CAT_07_OD	1	OID20230	P04792	HSPB1	B04413	Q-00263_SS210654	-7.4862	-4.8523	Plate control	PASS
CAT_07_OD	1	OID20231	P07204	THBD	B04413	Q-00263_SS210654	-6.729	-5.3025	Plate control	PASS
CAT_07_OD	1	OID20232	Q16773	KYAT1	B04413	Q-00263_SS210654	-5.9882	-0.0507	Plate control	PASS
CAT_07_OD	1	OID20233	Q92520	FAM3C	B04413	Q-00263_SS210654	-4.4269	2.9505	Plate control	PASS
CAT_07_OD	1	OID20234	P19971	TYMP	B04413	Q-00263_SS210654	-4.2383	-5.5163	Plate control	PASS
CAT_07_OD	1	OID20126	Q05315	CLC	B04413	Q-00263_SS210654	-3.5611	-4.2616	Plate control	PASS
CAT_07_OD	1	OID20127	Q6PJW8	CNST	B04413	Q-00263_SS210654	-0.4012	-0.8743	Plate control	PASS
CAT_07_OD	1	OID20243	P33151	CDH5	B04413	Q-00263_SS210654	-3.3629	-3.6612	Plate control	PASS
CAT_07_OD	1	OID20244	P23141	CES1	B04413	Q-00263_SS210654	-4.6016	-3.4782	Plate control	PASS
CAT_07_OD	1	OID20245	P15090	FABP4	B04413	Q-00263_SS210654	-4.9284	-2.6316	Plate control	PASS
CAT_07_OD	1	OID20246	P08833	IGFBP1	B04413	Q-00263_SS210654	-5.4877	-0.6021	Plate control	PASS
CAT_07_OD	1	OID20247	P00750	PLAT	B04413	Q-00263_SS210654	-4.682	-1.1873	Plate control	PASS
CAT_07_OD	1	OID20248	P13598	ICAM2	B04413	Q-00263_SS210654	-4.7562	-3.5503	Plate control	PASS
CAT_07_OD	1	OID20249	Q76LX8	ADAMTS13	B04413	Q-00263_SS210654	-5.9324	-6.1062	Plate control	PASS
CAT_07_OD	1	OID20250	Q01638	IL1RL1	B04413	Q-00263_SS210654	-3.1208	-3.9335	Plate control	PASS
CAT_07_OD	1	OID20251	Q99988	GDF15	B04413	Q-00263_SS210654	-3.5902	0.9087	Plate control	PASS
CAT_07_OD	1	OID20252	P04054	PLA2G1B	B04413	Q-00263_SS210654	-5.1167	-0.7873	Plate control	PASS
CAT_07_OD	1	OID20253	Q9UM47	NOTCH3	B04413	Q-00263_SS210654	-3.2282	-3.8654	Plate control	PASS
CAT_07_OD	1	OID20265	O14798	TNFRSF10C	B04413	Q-00263_SS210654	-3.8947	-3.1355	Plate control	PASS
CAT_07_OD	1	OID20266	P48304	REG1B	B04413	Q-00263_SS210654	-4.8446	-2.0072	Plate control	PASS
CAT_07_OD	1	OID20267	P01589	IL2RA	B04413	Q-00263_SS210654	-5.4787	-2.7816	Plate control	PASS
CAT_07_OD	1	OID20268	P09619	PDGFRB	B04413	Q-00263_SS210654	-5.3108	-0.3787	Plate control	PASS
CAT_07_OD	1	OID20269	P08581	MET	B04413	Q-00263_SS210654	-6.9474	-3.4727	Plate control	PASS
CAT_07_OD	1	OID20307	Q12860	CNTN1	B04413	Q-00263_SS210654	-4.5036	3.1544	Plate control	PASS
CAT_07_OD	1	OID20308	Q8TDL5	BPIFB1	B04413	Q-00263_SS210654	-7.739	-8.3242	Plate control	PASS
CAT_07_OD	1	OID20309	P20160	AZU1	B04413	Q-00263_SS210654	-3.7851	-4.3084	Plate control	PASS
CAT_07_OD	1	OID20310	P10586	PTPRF	B04413	Q-00263_SS210654	-5.8494	-2.3074	Plate control	PASS
CAT_07_OD	1	OID20311	P46531	NOTCH1	B04413	Q-00263_SS210654	-8.24	-1.392	Plate control	PASS
CAT_07_OD	1	OID20312	Q13231	CHIT1	B04413	Q-00263_SS210654	-6.2378	-0.057	Plate control	PASS
CAT_07_OD	1	OID20315	P05107	ITGB2	B04413	Q-00263_SS210654	-7.1642	-5.7321	Plate control	PASS
CAT_07_OD	1	OID20293	Q15828	CST6	B04413	Q-00263_SS210654	-4.1496	-0.0254	Plate control	PASS
CAT_07_OD	1	OID20294	P04080	CSTB	B04413	Q-00263_SS210654	-2.3307	0.975	Plate control	PASS
CAT_07_OD	1	OID20295	P80370	DLK1	B04413	Q-00263_SS210654	-6.3482	-2.9127	Plate control	PASS
CAT_07_OD	1	OID20296	P08236	GUSB	B04413	Q-00263_SS210654	-3.2697	2.5731	Plate control	PASS
CAT_07_OD	1	OID20297	Q14162	SCARF1	B04413	Q-00263_SS210654	-4.0975	-2.8851	Plate control	PASS
CAT_07_OD	1	OID20298	P09093	CELA3A	B04413	Q-00263_SS210654	-5.2855	-5.1572	Plate control	PASS
CAT_07_OD	1	OID20299	P48745	CCN3	B04413	Q-00263_SS210654	-5.0907	-0.0373	Plate control	PASS
CAT_07_OD	1	OID20300	Q9Y4L1	HYOU1	B04413	Q-00263_SS210654	-2.6987	-1.4021	Plate control	PASS
CAT_07_OD	1	OID20316	P25445	FAS	B04413	Q-00263_SS210654	-7.9393	-1.1582	Plate control	PASS
CAT_07_OD	1	OID20318	Q14393	GAS6	B04413	Q-00263_SS210654	-7.8582	5.1485	Plate control	PASS
CAT_07_OD	1	OID20319	P00533	EGFR	B04413	Q-00263_SS210654	-6.7817	-0.8491	Plate control	PASS
CAT_07_OD	1	OID20320	Q16769	QPCT	B04413	Q-00263_SS210654	-5.9522	3.4075	Plate control	PASS
CAT_07_OD	1	OID20321	O00584	RNASET2	B04413	Q-00263_SS210654	-4.9768	5.044	Plate control	PASS
CAT_07_OD	1	OID20322	P10451	SPP1	B04413	Q-00263_SS210654	-7.1561	3.8601	Plate control	PASS
CAT_07_OD	1	OID20323	Q8NHL6	LILRB1	B04413	Q-00263_SS210654	-7.2538	-3.0941	Plate control	PASS
CAT_07_OD	1	OID20330	Q12884	FAP	B04413	Q-00263_SS210654	-3.6657	-3.3584	Plate control	PASS
CAT_07_OD	1	OID20331	P23284	PPIB	B04413	Q-00263_SS210654	-1.9026	3.3752	Plate control	PASS
CAT_07_OD	1	OID20332	P39060	COL18A1	B04413	Q-00263_SS210654	-8.5157	1.1384	Plate control	PASS
CAT_07_OD	1	OID20333	P04746	AMY2A	B04413	Q-00263_SS210654	-4.7785	-1.6752	Plate control	PASS
CAT_07_OD	1	OID20334	O15467	CCL16	B04413	Q-00263_SS210654	-7.8188	-3.2995	Plate control	PASS
CAT_07_OD	1	OID20335	P02452	COL1A1	B04413	Q-00263_SS210654	-7.5871	0.09	Plate control	PASS
CAT_07_OD	1	OID20336	Q13867	BLMH	B04413	Q-00263_SS210654	-4.7161	-1.692	Plate control	PASS
CAT_07_OD	1	OID20337	P42785	PRCP	B04413	Q-00263_SS210654	-4.3144	0.592	Plate control	PASS
CAT_07_OD	1	OID20338	O75594	PGLYRP1	B04413	Q-00263_SS210654	-7.0212	-1.7077	Plate control	PASS
CAT_07_OD	1	OID20339	P13987	CD59	B04413	Q-00263_SS210654	-5.4846	3.5053	Plate control	PASS
CAT_07_OD	1	OID20340	P19961	AMY2B	B04413	Q-00263_SS210654	-4.1811	-1.2855	Plate control	PASS
CAT_07_OD	1	OID20341	P20062	TCN2	B04413	Q-00263_SS210654	-8.8616	-1.7474	Plate control	PASS
CAT_07_OD	1	OID20342	P05121	SERPINE1	B04413	Q-00263_SS210654	-10.6757	-1.0017	Plate control	PASS
CAT_07_OD	1	OID20324	O75023	LILRB5	B04413	Q-00263_SS210654	-8.1644	-5.1212	Plate control	PASS
CAT_07_OD	1	OID20325	P18065	IGFBP2	B04413	Q-00263_SS210654	-3.8292	-0.6832	Plate control	WARN
CAT_07_OD	1	OID20326	P19957	PI3	B04413	Q-00263_SS210654	-4.3258	-0.5496	Plate control	PASS
CAT_07_OD	1	OID20327	Q9HD89	RETN	B04413	Q-00263_SS210654	-5.973	-4.5813	Plate control	PASS
CAT_07_OD	1	OID20328	Q16663	CCL15	B04413	Q-00263_SS210654	-7.5894	-0.9509	Plate control	PASS
CAT_07_OD	1	OID20329	P24158	PRTN3	B04413	Q-00263_SS210654	-4.1886	-4.2476	Plate control	PASS
CAT_07_OD	1	OID20301	Q8N423	LILRB2	B04413	Q-00263_SS210654	-6.9419	-4.7883	Plate control	PASS
CAT_07_OD	1	OID20302	P15907	ST6GAL1	B04413	Q-00263_SS210654	-5.3961	-4.6459	Plate control	PASS
CAT_07_OD	1	OID20303	P35590	TIE1	B04413	Q-00263_SS210654	-8.7264	-3.7538	Plate control	PASS
CAT_07_OD	1	OID20304	P78324	SIRPA	B04413	Q-00263_SS210654	-6.92	2.6524	Plate control	PASS
CAT_07_OD	1	OID20305	P42574	CASP3	B04413	Q-00263_SS210654	-4.0854	-0.3457	Plate control	PASS
CAT_07_OD	1	OID20306	Q13332	PTPRS	B04413	Q-00263_SS210654	-5.8259	1.4922	Plate control	PASS
CAT_07_OD	1	OID20241	P22748	CA4	B04413	Q-00263_SS210654	-5.1803	1.7882	Plate control	PASS
CAT_07_OD	1	OID20242	P54760	EPHB4	B04413	Q-00263_SS210654	-4.3861	-0.7373	Plate control	PASS
CAT_07_OD	1	OID20270	Q96AP7	ESAM	B04413	Q-00263_SS210654	-3.2013	2.6716	Plate control	PASS
CAT_07_OD	1	OID20271	P07451	CA3	B04413	Q-00263_SS210654	-6.3331	5.5108	Plate control	PASS
CAT_07_OD	1	OID20313	P04085	PDGFA	B04413	Q-00263_SS210654	-2.6352	-0.8503	Plate control	PASS
CAT_07_OD	1	OID20314	P13686	ACP5	B04413	Q-00263_SS210654	-6.5155	1.4815	Plate control	PASS
CAT_07_OD	1	OID20272	Q9Y275	TNFSF13B	B04413	Q-00263_SS210654	-6.316	0.1156	Plate control	PASS
CAT_07_OD	1	OID20288	Q13822	ENPP2	B04413	Q-00263_SS210654	-3.0921	3.877	Plate control	PASS
CAT_07_OD	1	OID20289	P15086	CPB1	B04413	Q-00263_SS210654	-5.3861	0.029	Plate control	PASS
CAT_07_OD	1	OID20290	P16581	SELE	B04413	Q-00263_SS210654	-5.8849	-6.775	Plate control	PASS
CAT_07_OD	1	OID20291	P19021	PAM	B04413	Q-00263_SS210654	-6.3738	2.9849	Plate control	PASS
CAT_07_OD	1	OID20292	P12111	COL6A3	B04413	Q-00263_SS210654	-8.3449	2.0461	Plate control	PASS
CAT_07_OD	1	OID20239	Q13361	MFAP5	B04413	Q-00263_SS210654	-4.736	-4.5924	Plate control	PASS
CAT_07_OD	1	OID20240	P01130	LDLR	B04413	Q-00263_SS210654	-4.9022	0.0077	Plate control	PASS
CAT_07_OD	1	OID20254	Q14767	LTBP2	B04413	Q-00263_SS210654	-4.4874	7.4268	Plate control	PASS
CAT_07_OD	1	OID20255	Q03167	TGFBR3	B04413	Q-00263_SS210654	-6.6738	-3.0687	Plate control	PASS
CAT_07_OD	1	OID20256	P04275	VWF	B04413	Q-00263_SS210654	-4.6919	-5.5139	Plate control	PASS
CAT_07_OD	1	OID20257	Q5VY43	PEAR1	B04413	Q-00263_SS210654	-4.7747	-4.9573	Plate control	PASS
CAT_07_OD	1	OID20258	Q06141	REG3A	B04413	Q-00263_SS210654	-4.7637	-0.4826	Plate control	PASS
CAT_07_OD	1	OID20259	P55808	XG	B04413	Q-00263_SS210654	-2.7225	0.4666	Plate control	PASS
CAT_07_OD	1	OID20260	P48960	ADGRE5	B04413	Q-00263_SS210654	-4.607	-4.1974	Plate control	PASS
CAT_07_OD	1	OID20261	P04066	FUCA1	B04413	Q-00263_SS210654	-5.4754	2.2903	Plate control	PASS
CAT_07_OD	1	OID20262	Q9NNX6	CD209	B04413	Q-00263_SS210654	-4.9811	-4.4505	Plate control	PASS
CAT_07_OD	1	OID20263	P02144	MB	B04413	Q-00263_SS210654	-6.3635	-3.6865	Plate control	PASS
CAT_07_OD	1	OID20264	Q9UBP4	DKK3	B04413	Q-00263_SS210654	-5.4279	5.4872	Plate control	PASS
CAT_07_OD	1	OID20235	Q8NBP7	PCSK9	B04413	Q-00263_SS210654	-3.8938	-4.0684	Plate control	PASS
CAT_07_OD	1	OID20236	Q16270	IGFBP7	B04413	Q-00263_SS210654	-3.8209	6.1214	Plate control	PASS
CAT_07_OD	1	OID20237	P07911	UMOD	B04413	Q-00263_SS210654	-5.2276	-5.5722	Plate control	PASS
CAT_07_OD	1	OID20238	P55058	PLTP	B04413	Q-00263_SS210654	-5.8595	-3.795	Plate control	PASS
CAT_07_OD	1	OID20273	Q13740	ALCAM	B04413	Q-00263_SS210654	-3.351	-0.7477	Plate control	PASS
CAT_07_OD	1	OID20274	P14555	PLA2G2A	B04413	Q-00263_SS210654	-3.4596	-1.2837	Plate control	PASS
CAT_07_OD	1	OID20275	P08118	MSMB	B04413	Q-00263_SS210654	-2.3524	-1.2569	Plate control	PASS
CAT_07_OD	1	OID20276	P07858	CTSB	B04413	Q-00263_SS210654	-4.099	4.3397	Plate control	PASS
CAT_07_OD	1	OID20277	P32942	ICAM3	B04413	Q-00263_SS210654	-6.4145	-5.8281	Plate control	PASS
CAT_07_OD	1	OID20278	Q07507	DPT	B04413	Q-00263_SS210654	-7.0326	-3.7476	Plate control	PASS
CAT_07_OD	1	OID20279	Q9NQ79	CRTAC1	B04413	Q-00263_SS210654	-7.1553	1.6335	Plate control	PASS
CAT_07_OD	1	OID20280	P15085	CPA1	B04413	Q-00263_SS210654	-6.3092	-1.6671	Plate control	PASS
CAT_07_OD	1	OID20281	Q86U17	SERPINA11	B04413	Q-00263_SS210654	-7.9456	-7.5352	Plate control	PASS
CAT_07_OD	1	OID20282	Q9H2A7	CXCL16	B04413	Q-00263_SS210654	-7.913	-2.6948	Plate control	PASS
CAT_07_OD	1	OID20283	O75326	SEMA7A	B04413	Q-00263_SS210654	-5.5391	6.2406	Plate control	PASS
CAT_07_OD	1	OID20284	P17931	LGALS3	B04413	Q-00263_SS210654	-4.8736	0.0241	Plate control	PASS
CAT_07_OD	1	OID20285	Q9H1U4	MEGF9	B04413	Q-00263_SS210654	-5.9702	0.9483	Plate control	PASS
CAT_07_OD	1	OID20286	P31146	CORO1A	B04413	Q-00263_SS210654	-1.2879	-1.4238	Plate control	PASS
CAT_07_OD	1	OID20287	P17813	ENG	B04413	Q-00263_SS210654	-6.3564	-5.3697	Plate control	PASS
CAT_07_OD	1	OID20317	O15031	PLXNB2	B04413	Q-00263_SS210654	-6.8038	1.1439	Plate control	PASS
CAT_07_OD	1	OID20355	P18428	LBP	B04413	Q-00263_SS210654	-5.5471	-4.9206	Plate control	PASS
CAT_07_OD	1	OID20356	Q99650	OSMR	B04413	Q-00263_SS210654	-1.8552	1.1735	Plate control	PASS
CAT_07_OD	1	OID20357	Q12794	HYAL1	B04413	Q-00263_SS210654	-3.8395	-0.5337	Plate control	PASS
CAT_07_OD	1	OID20358	P07339	CTSD	B04413	Q-00263_SS210654	-3.442	5.9128	Plate control	PASS
CAT_07_OD	1	OID20359	P24821	TNC	B04413	Q-00263_SS210654	-5.643	-3.9289	Plate control	PASS
CAT_07_OD	1	OID20360	Q86VB7	CD163	B04413	Q-00263_SS210654	-4.5615	-0.0125	Plate control	PASS
CAT_07_OD	1	OID20361	Q14515	SPARCL1	B04413	Q-00263_SS210654	-6.3414	5.6465	Plate control	PASS
CAT_07_OD	1	OID20362	P14543	NID1	B04413	Q-00263_SS210654	-5.2741	2.5918	Plate control	PASS
CAT_07_OD	1	OID20363	P30530	AXL	B04413	Q-00263_SS210654	-5.9077	4.2209	Plate control	PASS
CAT_07_OD	1	OID20364	P07478	PRSS2	B04413	Q-00263_SS210654	-4.1086	0.682	Plate control	PASS
CAT_07_OD	1	OID20404	Q9UGM5	FETUB	B04413	Q-00263_SS210654	-5.9402	-3.6502	Plate control	PASS
CAT_07_OD	1	OID20405	P49747	COMP	B04413	Q-00263_SS210654	-7.4699	0.8622	Plate control	PASS
CAT_07_OD	1	OID20406	P27487	DPP4	B04413	Q-00263_SS210654	-6.8294	-2.8829	Plate control	PASS
CAT_07_OD	1	OID20407	Q9Y5C1	ANGPTL3	B04413	Q-00263_SS210654	-8.9698	-1.4231	Plate control	PASS
CAT_07_OD	1	OID20408	P41222	PTGDS	B04413	Q-00263_SS210654	-6.7763	2.7754	Plate control	PASS
CAT_07_OD	1	OID20409	P00915	CA1	B04413	Q-00263_SS210654	-6.5133	-2.9197	Plate control	PASS
CAT_07_OD	1	OID20410	P06681	C2	B04413	Q-00263_SS210654	-7.9091	-2.4432	Plate control	PASS
CAT_07_OD	1	OID20411	P05362	ICAM1	B04413	Q-00263_SS210654	-6.6469	-0.6014	Plate control	PASS
CAT_07_OD	1	OID20412	P13501	CCL5	B04413	Q-00263_SS210654	-3.4926	-4.007	Plate control	PASS
CAT_07_OD	1	OID20413	P24592	IGFBP6	B04413	Q-00263_SS210654	-7.7474	5.63	Plate control	PASS
CAT_07_OD	1	OID20414	Q12805	EFEMP1	B04413	Q-00263_SS210654	-5.231	5.3003	Plate control	PASS
CAT_07_OD	1	OID20415	P05451	REG1A	B04413	Q-00263_SS210654	-8.0911	1.9845	Plate control	PASS
CAT_07_OD	1	OID20416	Q92820	GGH	B04413	Q-00263_SS210654	-4.8647	3.7482	Plate control	PASS
CAT_07_OD	1	OID20343	P43121	MCAM	B04413	Q-00263_SS210654	-3.1948	-0.0054	Plate control	PASS
CAT_07_OD	1	OID20344	P59665	DEFA1_DEFA1B	B04413	Q-00263_SS210654	-2.7846	-0.4753	Plate control	PASS
CAT_07_OD	1	OID20345	Q6EMK4	VASN	B04413	Q-00263_SS210654	-2.7457	2.1427	Plate control	PASS
CAT_07_OD	1	OID20346	Q13508	ART3	B04413	Q-00263_SS210654	-4.5635	0.4366	Plate control	PASS
CAT_07_OD	1	OID20347	Q96KN2	CNDP1	B04413	Q-00263_SS210654	-4.9341	3.9792	Plate control	PASS
CAT_07_OD	1	OID20348	O95998	IL18BP	B04413	Q-00263_SS210654	-3.6613	1.7483	Plate control	PASS
CAT_07_OD	1	OID20349	P00740	F9	B04413	Q-00263_SS210654	-6.1579	-5.8845	Plate control	PASS
CAT_07_OD	1	OID20350	P15144	ANPEP	B04413	Q-00263_SS210654	-3.4493	-1.7896	Plate control	PASS
CAT_07_OD	1	OID20351	A1L4H1	SSC5D	B04413	Q-00263_SS210654	-4.1842	1.0748	Plate control	PASS
CAT_07_OD	1	OID20352	Q06033	ITIH3	B04413	Q-00263_SS210654	-2.9091	-3.3761	Plate control	PASS
CAT_07_OD	1	OID20353	P12830	CDH1	B04413	Q-00263_SS210654	-3.8322	1.8673	Plate control	PASS
CAT_07_OD	1	OID20354	P13591	NCAM1	B04413	Q-00263_SS210654	-4.9676	4.2115	Plate control	PASS
CAT_07_OD	1	OID20379	P16109	SELP	B04413	Q-00263_SS210654	-6.9	4.0712	Plate control	PASS
CAT_07_OD	1	OID20380	P15529	CD46	B04413	Q-00263_SS210654	-5.6384	5.3922	Plate control	PASS
CAT_07_OD	1	OID20381	P07359	GP1BA	B04413	Q-00263_SS210654	-5.9162	-5.1711	Plate control	PASS
CAT_07_OD	1	OID20403	P03950	ANG	B04413	Q-00263_SS210654	-9.7557	2.4976	Plate control	PASS
CAT_07_OD	1	OID20417	Q15582	TGFBI	B04413	Q-00263_SS210654	-7.7344	4.6947	Plate control	PASS
CAT_07_OD	1	OID20418	P01033	TIMP1	B04413	Q-00263_SS210654	-7.132	5.4855	Plate control	PASS
CAT_07_OD	1	OID20365	Q9UBR2	CTSZ	B04413	Q-00263_SS210654	-5.1795	5.5495	Plate control	PASS
CAT_07_OD	1	OID20366	O00533	CHL1	B04413	Q-00263_SS210654	-4.8169	3.4777	Plate control	PASS
CAT_07_OD	1	OID20367	Q9BXJ1	C1QTNF1	B04413	Q-00263_SS210654	-4.4099	3.6119	Plate control	PASS
CAT_07_OD	1	OID20368	P35443	THBS4	B04413	Q-00263_SS210654	-5.9906	0.0327	Plate control	PASS
CAT_07_OD	1	OID20369	P02786	TFRC	B04413	Q-00263_SS210654	-2.1947	-1.2921	Plate control	PASS
CAT_07_OD	1	OID20370	P10721	KIT	B04413	Q-00263_SS210654	-6.0719	-0.4371	Plate control	PASS
CAT_07_OD	1	OID20371	Q07654	TFF3	B04413	Q-00263_SS210654	-2.7297	4.1671	Plate control	PASS
CAT_07_OD	1	OID20372	P08709	F7	B04413	Q-00263_SS210654	-5.3422	-1.8124	Plate control	PASS
CAT_07_OD	1	OID20373	Q99969	RARRES2	B04413	Q-00263_SS210654	-5.8189	5.4149	Plate control	PASS
CAT_07_OD	1	OID20374	O95445	APOM	B04413	Q-00263_SS210654	-6.0922	-5.5367	Plate control	PASS
CAT_07_OD	1	OID20375	Q96H15	TIMD4	B04413	Q-00263_SS210654	-5.3111	-4.1322	Plate control	PASS
CAT_07_OD	1	OID20376	P05556	ITGB1	B04413	Q-00263_SS210654	-5.4734	-2.4785	Plate control	PASS
CAT_07_OD	1	OID20377	P08174	CD55	B04413	Q-00263_SS210654	-4.6953	5.0061	Plate control	PASS
CAT_07_OD	1	OID20378	P08571	CD14	B04413	Q-00263_SS210654	-8.105	-0.2747	Plate control	PASS
CAT_07_OD	1	OID20382	Q15485	FCN2	B04413	Q-00263_SS210654	-7.9999	-6.1881	Plate control	PASS
CAT_07_OD	1	OID20383	P98160	HSPG2	B04413	Q-00263_SS210654	-5.9509	5.5729	Plate control	PASS
CAT_07_OD	1	OID20384	Q15113	PCOLCE	B04413	Q-00263_SS210654	-8.91	2.6117	Plate control	PASS
CAT_07_OD	1	OID20385	P08887	IL6R	B04413	Q-00263_SS210654	-6.9876	0.062	Plate control	PASS
CAT_07_OD	1	OID20386	P00441	SOD1	B04413	Q-00263_SS210654	-1.2885	5.8635	Plate control	PASS
CAT_07_OD	1	OID20387	O75015	FCGR3B	B04413	Q-00263_SS210654	-5.7409	-1.464	Plate control	PASS
CAT_07_OD	1	OID20388	P10646	TFPI	B04413	Q-00263_SS210654	-7.1146	-1.2308	Plate control	PASS
CAT_07_OD	1	OID20389	Q16853	AOC3	B04413	Q-00263_SS210654	-5.176	-0.2417	Plate control	PASS
CAT_07_OD	1	OID20390	O14786	NRP1	B04413	Q-00263_SS210654	-5.7439	1.4566	Plate control	PASS
CAT_07_OD	1	OID20391	P12318	FCGR2A	B04413	Q-00263_SS210654	-6.4155	-0.6598	Plate control	PASS
CAT_07_OD	1	OID20392	P80188	LCN2	B04413	Q-00263_SS210654	-4.3309	4.5287	Plate control	PASS
CAT_07_OD	1	OID20393	P20023	CR2	B04413	Q-00263_SS210654	-6.5746	-3.4424	Plate control	PASS
CAT_07_OD	1	OID20394	Q9NZK5	ADA2	B04413	Q-00263_SS210654	-6.9691	1.9382	Plate control	PASS
CAT_07_OD	1	OID20395	P55774	CCL18	B04413	Q-00263_SS210654	-8.9606	-1.9185	Plate control	PASS
CAT_07_OD	1	OID20396	P19320	VCAM1	B04413	Q-00263_SS210654	-4.2023	-0.2975	Plate control	PASS
CAT_07_OD	1	OID20397	Q9NPY3	CD93	B04413	Q-00263_SS210654	-7.0773	-0.74	Plate control	PASS
CAT_07_OD	1	OID20398	P17936	IGFBP3	B04413	Q-00263_SS210654	-9.1287	-2.8673	Plate control	PASS
CAT_07_OD	1	OID20399	P36222	CHI3L1	B04413	Q-00263_SS210654	-4.2391	7.4949	Plate control	PASS
CAT_07_OD	1	OID20400	P01034	CST3	B04413	Q-00263_SS210654	-8.7868	2.4888	Plate control	PASS
CAT_07_OD	1	OID20401	Q16627	CCL14	B04413	Q-00263_SS210654	-7.4398	4.6629	Plate control	PASS
CAT_07_OD	1	OID20402	P04070	PROC	B04413	Q-00263_SS210654	-7.9433	-3.1379	Plate control	PASS
CAT_07_OS	13	OID20493	P18564	ITGB6	B04411	Q-00263_SS210654	-1.5408	-2.026	Plate control	PASS
CAT_07_OS	13	OID20494	P01591	JCHAIN	B04411	Q-00263_SS210654	-0.2054	-1.6227	Plate control	PASS
CAT_07_OS	13	OID20495	P01579	IFNG	B04411	Q-00263_SS210654	-3.6599	-9.759	Plate control	PASS
CAT_07_OS	13	OID20429	Q8NHJ6	LILRB4	B04411	Q-00263_SS210654	-0.71	-1.1762	Plate control	PASS
CAT_07_OS	13	OID20430	P35225	IL13	B04411	Q-00263_SS210654	-0.8881	-1.7796	Plate control	PASS
CAT_07_OS	13	OID20431	P22301	IL10	B04411	Q-00263_SS210654	-0.5134	-0.6141	Plate control	PASS
CAT_07_OS	13	OID20432	P27540	ARNT	B04411	Q-00263_SS210654	1.2881	1.3312	Plate control	PASS
CAT_07_OS	13	OID20433	O95379	TNFAIP8	B04411	Q-00263_SS210654	0.4151	-0.5977	Plate control	PASS
CAT_07_OS	13	OID20434	Q8WV07	LTO1	B04411	Q-00263_SS210654	0.6994	0.9345	Plate control	PASS
CAT_07_OS	13	OID20435	O43707	ACTN4	B04411	Q-00263_SS210654	0.8719	0.6526	Plate control	PASS
CAT_07_OS	13	OID20436	P28838	LAP3	B04411	Q-00263_SS210654	-0.3585	-0.655	Plate control	PASS
CAT_07_OS	13	OID20437	Q9NP70	AMBN	B04411	Q-00263_SS210654	-0.7052	-0.5678	Plate control	PASS
CAT_07_OS	13	OID20438	Q6UXK5	LRRN1	B04411	Q-00263_SS210654	-4.9622	-3.7272	Plate control	PASS
CAT_07_OS	13	OID20439	Q9HCU5	PREB	B04411	Q-00263_SS210654	1.1188	0.3903	Plate control	PASS
CAT_07_OS	13	OID20440	Q13007	IL24	B04411	Q-00263_SS210654	0.1923	-0.2161	Plate control	PASS
CAT_07_OS	13	OID20441	Q9UPV0	CEP164	B04411	Q-00263_SS210654	0.6234	0.2475	Plate control	PASS
CAT_07_OS	13	OID20442	O60934	NBN	B04411	Q-00263_SS210654	-0.3497	-0.2296	Plate control	PASS
CAT_07_OS	13	OID20443	Q96P31	FCRL3	B04411	Q-00263_SS210654	-0.155	-1.0274	Plate control	PASS
CAT_07_OS	13	OID20444	Q9Y478	PRKAB1	B04411	Q-00263_SS210654	0.0577	-0.1939	Plate control	PASS
CAT_07_OS	13	OID20464	P48061	CXCL12	B04411	Q-00263_SS210654	0.1232	-0.09	Plate control	PASS
CAT_07_OS	13	OID20465	Q99748	NRTN	B04411	Q-00263_SS210654	0.0017	-0.342	Plate control	PASS
CAT_07_OS	13	OID20481	Q8TAD2	IL17D	B04411	Q-00263_SS210654	-1.6254	-1.0728	Plate control	PASS
CAT_07_OS	13	OID20482	Q7Z6M3	MILR1	B04411	Q-00263_SS210654	-1.4242	-2.0862	Plate control	PASS
CAT_07_OS	13	OID20483	P30048	PRDX3	B04411	Q-00263_SS210654	1.1484	0.7828	Plate control	PASS
CAT_07_OS	13	OID20484	Q05084	ICA1	B04411	Q-00263_SS210654	0.9525	1.3548	Plate control	PASS
CAT_07_OS	13	OID20485	P51617	IRAK1	B04411	Q-00263_SS210654	-0.7336	-0.6869	Plate control	PASS
CAT_07_OS	13	OID20486	P42701	IL12RB1	B04411	Q-00263_SS210654	0.9255	-0.1703	Plate control	PASS
CAT_07_OS	13	OID20487	Q9HB29	IL1RL2	B04411	Q-00263_SS210654	-2.9591	-3.7616	Plate control	PASS
CAT_07_OS	13	OID20488	P01583	IL1A	B04411	Q-00263_SS210654	1.152	1.0184	Plate control	PASS
CAT_07_OS	13	OID20489	P32456	GBP2	B04411	Q-00263_SS210654	1.0381	-0.9736	Plate control	PASS
CAT_07_OS	13	OID20490	P12034	FGF5	B04411	Q-00263_SS210654	-2.8436	-3.0263	Plate control	PASS
CAT_07_OS	13	OID20491	P09919	CSF3	B04411	Q-00263_SS210654	-1.1961	-1.7317	Plate control	PASS
CAT_07_OS	13	OID20492	Q9BXJ7	AMN	B04411	Q-00263_SS210654	0.5993	-1.0726	Plate control	PASS
CAT_07_OS	13	OID20466	Q13574	DGKZ	B04411	Q-00263_SS210654	0.9497	-0.1555	Plate control	PASS
CAT_07_OS	13	OID20467	Q9Y2J8	PADI2	B04411	Q-00263_SS210654	0.258	0.0991	Plate control	PASS
CAT_07_OS	13	OID20468	Q04759	PRKCQ	B04411	Q-00263_SS210654	0.6397	0.4745	Plate control	PASS
CAT_07_OS	13	OID20469	Q16552	IL17A	B04411	Q-00263_SS210654	0.373	1.4882	Plate control	PASS
CAT_07_OS	13	OID20470	Q12968	NFATC3	B04411	Q-00263_SS210654	0.7574	0.0261	Plate control	PASS
CAT_07_OS	13	OID20471	Q14435	GALNT3	B04411	Q-00263_SS210654	-0.0896	-1.4491	Plate control	PASS
CAT_07_OS	13	OID20472	P05113	IL5	B04411	Q-00263_SS210654	0.1071	-2.8173	Plate control	PASS
CAT_07_OS	13	OID20473	P01375	TNF	B04411	Q-00263_SS210654	-0.9052	-1.0839	Plate control	PASS
CAT_07_OS	13	OID20474	Q92844	TANK	B04411	Q-00263_SS210654	1.3941	1.1963	Plate control	PASS
CAT_07_OS	13	OID20475	O43597	SPRY2	B04411	Q-00263_SS210654	-0.0606	0.3825	Plate control	PASS
CAT_07_OS	13	OID20476	P13693	TPT1	B04411	Q-00263_SS210654	0.995	0.4099	Plate control	PASS
CAT_07_OS	13	OID20446	Q5T4W7	ARTN	B04411	Q-00263_SS210654	0.6471	0.3155	Plate control	PASS
CAT_07_OS	13	OID20447	Q5R372	RABGAP1L	B04411	Q-00263_SS210654	0.0934	-0.145	Plate control	PASS
CAT_07_OS	13	OID20448	Q969V3	NCLN	B04411	Q-00263_SS210654	0.2962	0.2509	Plate control	PASS
CAT_07_OS	13	OID20449	Q8N6P7	IL22RA1	B04411	Q-00263_SS210654	-0.5557	-1.9184	Plate control	PASS
CAT_07_OS	13	OID20450	P14784	IL2RB	B04411	Q-00263_SS210654	0.6862	-0.2546	Plate control	PASS
CAT_07_OS	13	OID20451	Q13459	MYO9B	B04411	Q-00263_SS210654	-0.0062	-1.4525	Plate control	PASS
CAT_07_OS	13	OID20452	P19801	AOC1	B04411	Q-00263_SS210654	0.9803	-0.3392	Plate control	PASS
CAT_07_OS	13	OID20453	Q9NYY1	IL20	B04411	Q-00263_SS210654	1.1542	0.0504	Plate control	PASS
CAT_07_OS	13	OID20454	P57771	RGS8	B04411	Q-00263_SS210654	0.8385	-0.2011	Plate control	PASS
CAT_07_OS	13	OID20496	Q13291	SLAMF1	B04411	Q-00263_SS210654	-2.0761	-9.6396	Plate control	PASS
CAT_07_OS	13	OID20497	Q8N8S7	ENAH	B04411	Q-00263_SS210654	-1.285	-1.7345	Plate control	PASS
CAT_07_OS	13	OID20498	Q13261	IL15RA	B04411	Q-00263_SS210654	0.7748	-0.2442	Plate control	PASS
CAT_07_OS	13	OID20455	P20809	IL11	B04411	Q-00263_SS210654	0.7356	-0.8677	Plate control	PASS
CAT_07_OS	13	OID20456	Q96PD4	IL17F	B04411	Q-00263_SS210654	-0.4215	-1.7545	Plate control	PASS
CAT_07_OS	13	OID20457	O76038	SCGN	B04411	Q-00263_SS210654	0.1096	-1.4292	Plate control	PASS
CAT_07_OS	13	OID20458	O95715	CXCL14	B04411	Q-00263_SS210654	1.7521	0.8842	Plate control	PASS
CAT_07_OS	13	OID20459	Q03426	MVK	B04411	Q-00263_SS210654	-0.511	-1.6304	Plate control	PASS
CAT_07_OS	13	OID20460	O14904	WNT9A	B04411	Q-00263_SS210654	-0.3867	-1.2276	Plate control	PASS
CAT_07_OS	13	OID20461	P26951	IL3RA	B04411	Q-00263_SS210654	-0.3022	-0.8418	Plate control	PASS
CAT_07_OS	13	OID20462	Q9Y3P8	SIT1	B04411	Q-00263_SS210654	0.215	0.0311	Plate control	PASS
CAT_07_OS	13	OID20463	Q96DB9	FXYD5	B04411	Q-00263_SS210654	0.4836	0.4323	Plate control	PASS
CAT_07_OS	13	OID20477	Q9P0M4	IL17C	B04411	Q-00263_SS210654	-0.7017	-0.7014	Plate control	PASS
CAT_07_OS	13	OID20478	Q7Z739	YTHDF3	B04411	Q-00263_SS210654	0.6179	-0.7464	Plate control	PASS
CAT_07_OS	13	OID20479	P42768	WAS	B04411	Q-00263_SS210654	0.9758	-0.8905	Plate control	PASS
CAT_07_OS	13	OID20480	Q96RJ3	TNFRSF13C	B04411	Q-00263_SS210654	-0.2455	-0.8578	Plate control	PASS
CAT_07_OS	13	OID20419	P60568	IL2	B04411	Q-00263_SS210654	1.0733	0.2522	Plate control	PASS
CAT_07_OS	13	OID20420	Q13651	IL10RA	B04411	Q-00263_SS210654	-0.0193	-1.2217	Plate control	PASS
CAT_07_OS	13	OID20421	Q13219	PAPPA	B04411	Q-00263_SS210654	0.7889	-1.5408	Plate control	PASS
CAT_07_OS	13	OID20422	Q9UHF4	IL20RA	B04411	Q-00263_SS210654	-0.2369	0.0993	Plate control	PASS
CAT_07_OS	13	OID20423	P63241	EIF5A	B04411	Q-00263_SS210654	0.2684	-0.2161	Plate control	PASS
CAT_07_OS	13	OID20424	P05412	JUN	B04411	Q-00263_SS210654	0.2233	0.0113	Plate control	PASS
CAT_07_OS	13	OID20425	Q96AX2	RAB37	B04411	Q-00263_SS210654	0.1332	-0.9128	Plate control	PASS
CAT_07_OS	13	OID20445	Q8TCS8	PNPT1	B04411	Q-00263_SS210654	-0.1151	0.3241	Plate control	PASS
CAT_07_OS	13	OID20426	P05112	IL4	B04411	Q-00263_SS210654	2.2751	-1.4681	Plate control	PASS
CAT_07_OS	13	OID20427	P01584	IL1B	B04411	Q-00263_SS210654	-0.7573	-1.004	Plate control	PASS
CAT_07_OS	13	OID20428	O95760	IL33	B04411	Q-00263_SS210654	-0.0043	-1.0129	Plate control	PASS
CAT_07_OS	13	OID20504	O43736	ITM2A	B04411	Q-00263_SS210654	-0.1112	-0.784	Plate control	PASS
CAT_07_OS	13	OID20505	O14867	BACH1	B04411	Q-00263_SS210654	0.0278	-0.2742	Plate control	PASS
CAT_07_OS	13	OID20506	Q8IU57	IFNLR1	B04411	Q-00263_SS210654	-3.1896	-2.7528	Plate control	PASS
CAT_07_OS	13	OID20515	Q12778	FOXO1	B04411	Q-00263_SS210654	-0.6347	-1.5139	Plate control	PASS
CAT_07_OS	13	OID20516	Q7L8A9	VASH1	B04411	Q-00263_SS210654	0.886	0.2739	Plate control	PASS
CAT_07_OS	13	OID20517	P55957	BID	B04411	Q-00263_SS210654	-2.7545	-4.2896	Plate control	PASS
CAT_07_OS	13	OID20519	Q6UB28	METAP1D	B04411	Q-00263_SS210654	-0.6031	-1.2933	Plate control	PASS
CAT_07_OS	13	OID20537	Q96LC7	SIGLEC10	B04411	Q-00263_SS210654	-2.6738	-3.1834	Plate control	PASS
CAT_07_OS	13	OID20538	B1AKI9	ISM1	B04411	Q-00263_SS210654	-3.906	-4.2221	Plate control	PASS
CAT_07_OS	13	OID20539	Q6ZMH5	SLC39A5	B04411	Q-00263_SS210654	-2.0345	-2.8044	Plate control	PASS
CAT_07_OS	13	OID20531	Q9UNK0	STX8	B04411	Q-00263_SS210654	-1.0838	-0.8989	Plate control	PASS
CAT_07_OS	13	OID20532	P13747	HLA-E	B04411	Q-00263_SS210654	-0.9001	-1.5689	Plate control	PASS
CAT_07_OS	13	OID20507	Q12933	TRAF2	B04411	Q-00263_SS210654	-0.692	-1.4925	Plate control	PASS
CAT_07_OS	13	OID20508	Q06520	SULT2A1	B04411	Q-00263_SS210654	-1.2192	-1.8465	Plate control	PASS
CAT_07_OS	13	OID20509	O60575	SPINK4	B04411	Q-00263_SS210654	-0.8824	0.6975	Plate control	PASS
CAT_07_OS	13	OID20510	Q9Y5A7	NUB1	B04411	Q-00263_SS210654	-1.1653	-2.3543	Plate control	PASS
CAT_07_OS	13	OID20511	O60542	PSPN	B04411	Q-00263_SS210654	-2.9643	-4.3034	Plate control	PASS
CAT_07_OS	13	OID20512	P30838	ALDH3A1	B04411	Q-00263_SS210654	2.9732	6.8974	Plate control	WARN
CAT_07_OS	13	OID20513	O43521-2	BCL2L11	B04411	Q-00263_SS210654	-1.7543	-0.7158	Plate control	PASS
CAT_07_OS	13	OID20514	O60880	SH2D1A	B04411	Q-00263_SS210654	0.0793	-0.2775	Plate control	PASS
CAT_07_OS	13	OID20533	P19474	TRIM21	B04411	Q-00263_SS210654	-1.8709	-2.3378	Plate control	PASS
CAT_07_OS	13	OID20534	O75475	PSIP1	B04411	Q-00263_SS210654	-1.3358	-1.7252	Plate control	PASS
CAT_07_OS	13	OID20535	P13232	IL7	B04411	Q-00263_SS210654	-0.5377	-1.9128	Plate control	PASS
CAT_07_OS	13	OID20536	Q8IVG5	SAMD9L	B04411	Q-00263_SS210654	-0.1461	-1.6791	Plate control	PASS
CAT_07_OS	13	OID20560	Q14242	SELPLG	B04411	Q-00263_SS210654	-3.8969	-3.9226	Plate control	PASS
CAT_07_OS	13	OID20561	P78310	CXADR	B04411	Q-00263_SS210654	-0.9753	-1.5844	Plate control	PASS
CAT_07_OS	13	OID20562	P40933	IL15	B04411	Q-00263_SS210654	-2.9673	-4.0812	Plate control	PASS
CAT_07_OS	13	OID20563	P05231	IL6	B04411	Q-00263_SS210654	-1.2651	-1.2142	Plate control	PASS
CAT_07_OS	13	OID20564	P24071	FCAR	B04411	Q-00263_SS210654	-1.9499	-4.0829	Plate control	PASS
CAT_07_OS	13	OID20565	Q01151	CD83	B04411	Q-00263_SS210654	-2.1794	-1.772	Plate control	PASS
CAT_07_OS	13	OID20566	O76036	NCR1	B04411	Q-00263_SS210654	-2.6251	-2.9103	Plate control	PASS
CAT_07_OS	13	OID20567	P19878	NCF2	B04411	Q-00263_SS210654	-6.1224	-6.7882	Plate control	PASS
CAT_07_OS	13	OID20568	P23582	NPPC	B04411	Q-00263_SS210654	-4.0212	1.2354	Plate control	PASS
CAT_07_OS	13	OID20569	Q9NRJ3	CCL28	B04411	Q-00263_SS210654	-0.7653	-1.7434	Plate control	PASS
CAT_07_OS	13	OID20570	P26022	PTX3	B04411	Q-00263_SS210654	-4.3018	-5.8939	Plate control	PASS
CAT_07_OS	13	OID20571	Q03431	PTH1R	B04411	Q-00263_SS210654	-2.1972	-2.4985	Plate control	PASS
CAT_07_OS	13	OID20587	Q6ZUJ8	PIK3AP1	B04411	Q-00263_SS210654	-0.3842	-1.7862	Plate control	PASS
CAT_07_OS	13	OID20588	P16455	MGMT	B04411	Q-00263_SS210654	-2.428	-2.092	Plate control	PASS
CAT_07_OS	13	OID20589	O94992	HEXIM1	B04411	Q-00263_SS210654	-2.0739	-2.6249	Plate control	PASS
CAT_07_OS	13	OID20551	Q9HD26	GOPC	B04411	Q-00263_SS210654	-0.3341	-2.1109	Plate control	PASS
CAT_07_OS	13	OID20552	P52564	MAP2K6	B04411	Q-00263_SS210654	-0.7126	-0.764	Plate control	PASS
CAT_07_OS	13	OID20553	Q9H0P0	NT5C3A	B04411	Q-00263_SS210654	-1.3297	-1.5794	Plate control	PASS
CAT_07_OS	13	OID20554	Q9NZN5	ARHGEF12	B04411	Q-00263_SS210654	-0.1663	-0.6883	Plate control	PASS
CAT_07_OS	13	OID20555	P42575	CASP2	B04411	Q-00263_SS210654	0.3549	-0.6144	Plate control	PASS
CAT_07_OS	13	OID20556	Q9UHC6	CNTNAP2	B04411	Q-00263_SS210654	-2.3099	2.4713	Plate control	PASS
CAT_07_OS	13	OID20557	P45984	MAPK9	B04411	Q-00263_SS210654	-0.7043	-1.266	Plate control	PASS
CAT_07_OS	13	OID20558	P11274	BCR	B04411	Q-00263_SS210654	0.1364	-1.0016	Plate control	PASS
CAT_07_OS	13	OID20559	Q9UDT6	CLIP2	B04411	Q-00263_SS210654	-0.5493	-2.3743	Plate control	PASS
CAT_07_OS	13	OID20598	P28827	PTPRM	B04411	Q-00263_SS210654	-4.1487	-3.8769	Plate control	PASS
CAT_07_OS	13	OID20599	P32970	CD70	B04411	Q-00263_SS210654	-1.4398	-2.8153	Plate control	PASS
CAT_07_OS	13	OID20572	Q9GZT9	EGLN1	B04411	Q-00263_SS210654	-2.4149	-1.9294	Plate control	PASS
CAT_07_OS	13	OID20573	Q9UMR7	CLEC4A	B04411	Q-00263_SS210654	-3.3187	-5.0125	Plate control	PASS
CAT_07_OS	13	OID20574	P13725	OSM	B04411	Q-00263_SS210654	-3.78	-6.0649	Plate control	PASS
CAT_07_OS	13	OID20575	P28845	HSD11B1	B04411	Q-00263_SS210654	-3.4506	-3.7856	Plate control	PASS
CAT_07_OS	13	OID20576	P24394	IL4R	B04411	Q-00263_SS210654	-2.8373	-3.093	Plate control	PASS
CAT_07_OS	13	OID20577	Q9NWZ3	IRAK4	B04411	Q-00263_SS210654	-1.6188	-2.6657	Plate control	PASS
CAT_07_OS	13	OID20578	Q14773	ICAM4	B04411	Q-00263_SS210654	-5.0903	-5.8711	Plate control	PASS
CAT_07_OS	13	OID20579	Q16698	DECR1	B04411	Q-00263_SS210654	-0.5473	-0.7428	Plate control	PASS
CAT_07_OS	13	OID20580	O60449	LY75	B04411	Q-00263_SS210654	-3.9071	-4.2774	Plate control	PASS
CAT_07_OS	13	OID20581	Q9UKX5	ITGA11	B04411	Q-00263_SS210654	-3.9643	-3.9222	Plate control	PASS
CAT_07_OS	13	OID20582	O15169	AXIN1	B04411	Q-00263_SS210654	-1.0359	-1.1591	Plate control	PASS
CAT_07_OS	13	OID20583	P50995	ANXA11	B04411	Q-00263_SS210654	-1.6499	-1.988	Plate control	PASS
CAT_07_OS	13	OID20584	P01730	CD4	B04411	Q-00263_SS210654	-1.008	-1.9104	Plate control	PASS
CAT_07_OS	13	OID20585	Q9NRM6	IL17RB	B04411	Q-00263_SS210654	-2.7431	-3.8617	Plate control	PASS
CAT_07_OS	13	OID20586	P01374	LTA	B04411	Q-00263_SS210654	-2.6302	-2.8752	Plate control	PASS
CAT_07_OS	13	OID20594	Q8NDB2	BANK1	B04411	Q-00263_SS210654	-1.4291	-2.7225	Plate control	PASS
CAT_07_OS	13	OID20595	Q8TD46	CD200R1	B04411	Q-00263_SS210654	-4.1668	-6.2138	Plate control	PASS
CAT_07_OS	13	OID20596	P08727	KRT19	B04411	Q-00263_SS210654	-1.577	-2.2502	Plate control	PASS
CAT_07_OS	13	OID20597	Q9HCM2	PLXNA4	B04411	Q-00263_SS210654	-1.8711	-2.3442	Plate control	PASS
CAT_07_OS	13	OID20540	P78410	BTN3A2	B04411	Q-00263_SS210654	-0.4455	-1.7397	Plate control	PASS
CAT_07_OS	13	OID20541	P12872	MLN	B04411	Q-00263_SS210654	-2.5596	-2.9413	Plate control	PASS
CAT_07_OS	13	OID20542	Q12765	SCRN1	B04411	Q-00263_SS210654	0.0575	-3.6362	Plate control	PASS
CAT_07_OS	13	OID20543	P58294	PROK1	B04411	Q-00263_SS210654	-3.494	-4.7339	Plate control	PASS
CAT_07_OS	13	OID20544	Q9Y6K9	IKBKG	B04411	Q-00263_SS210654	-2.6818	-4.0413	Plate control	PASS
CAT_07_OS	13	OID20590	Q6UXB4	CLEC4G	B04411	Q-00263_SS210654	-3.0079	-6.717	Plate control	PASS
CAT_07_OS	13	OID20591	P20783	NTF3	B04411	Q-00263_SS210654	-3.9503	-2.7741	Plate control	PASS
CAT_07_OS	13	OID20592	O14788	TNFSF11	B04411	Q-00263_SS210654	-2.9044	-3.5464	Plate control	PASS
CAT_07_OS	13	OID20593	Q29980_Q29983	MICB_MICA	B04411	Q-00263_SS210654	-3.4059	-6.1884	Plate control	PASS
CAT_07_OS	13	OID20520	P01903	HLA-DRA	B04411	Q-00263_SS210654	0.6122	-0.3435	Plate control	PASS
CAT_07_OS	13	OID20521	Q92609	TBC1D5	B04411	Q-00263_SS210654	-0.7887	-2.0921	Plate control	PASS
CAT_07_OS	13	OID20522	P01588	EPO	B04411	Q-00263_SS210654	-0.5605	-0.6766	Plate control	PASS
CAT_07_OS	13	OID20523	P80098	CCL7	B04411	Q-00263_SS210654	-1.3864	-1.9269	Plate control	PASS
CAT_07_OS	13	OID20524	Q9UN19	DAPP1	B04411	Q-00263_SS210654	-0.2338	-0.7767	Plate control	PASS
CAT_07_OS	13	OID20525	Q9UNE0	EDAR	B04411	Q-00263_SS210654	-2.3218	-2.328	Plate control	PASS
CAT_07_OS	13	OID20526	Q9C035	TRIM5	B04411	Q-00263_SS210654	1.1942	0.6401	Plate control	PASS
CAT_07_OS	13	OID20527	Q8N608	DPP10	B04411	Q-00263_SS210654	-2.0137	-0.3537	Plate control	PASS
CAT_07_OS	13	OID20528	P23229	ITGA6	B04411	Q-00263_SS210654	-2.3594	-3.5712	Plate control	PASS
CAT_07_OS	13	OID20529	Q6DN72	FCRL6	B04411	Q-00263_SS210654	-3.6005	-4.2638	Plate control	PASS
CAT_07_OS	13	OID20530	P33241	LSP1	B04411	Q-00263_SS210654	-2.1322	-2.6674	Plate control	PASS
CAT_07_OS	13	OID20600	P01135	TGFA	B04411	Q-00263_SS210654	-3.7671	-2.2605	Plate control	PASS
CAT_07_OS	13	OID20601	Q01344	IL5RA	B04411	Q-00263_SS210654	-4.2594	-4.6167	Plate control	PASS
CAT_07_OS	13	OID20602	Q9NQ25	SLAMF7	B04411	Q-00263_SS210654	-3.1065	-2.685	Plate control	PASS
CAT_07_OS	13	OID20603	P41217	CD200	B04411	Q-00263_SS210654	-2.6927	-1.0186	Plate control	PASS
CAT_07_OS	13	OID20604	P10144	GZMB	B04411	Q-00263_SS210654	-5.9609	-7.893	Plate control	PASS
CAT_07_OS	13	OID20605	P24001	IL32	B04411	Q-00263_SS210654	-3.5883	-3.736	Plate control	PASS
CAT_07_OS	13	OID20606	P42702	LIFR	B04411	Q-00263_SS210654	-3.3624	-3.6705	Plate control	PASS
CAT_07_OS	13	OID20607	Q9UIB8	CD84	B04411	Q-00263_SS210654	-4.2444	-6.5058	Plate control	PASS
CAT_07_OS	13	OID20608	P20340	RAB6A	B04411	Q-00263_SS210654	-4.6905	-6.9366	Plate control	PASS
CAT_07_OS	13	OID20609	Q8WXI8	CLEC4D	B04411	Q-00263_SS210654	-3.7164	-2.9927	Plate control	PASS
CAT_07_OS	13	OID20610	P10147	CCL3	B04411	Q-00263_SS210654	-4.9774	-5.9319	Plate control	PASS
CAT_07_OS	13	OID20500	P09874	PARP1	B04411	Q-00263_SS210654	-1.2671	-1.5755	Plate control	PASS
CAT_07_OS	13	OID20501	Q0Z7S8	FABP9	B04411	Q-00263_SS210654	-2.72	-2.7903	Plate control	PASS
CAT_07_OS	13	OID20502	P78362	SRPK2	B04411	Q-00263_SS210654	1.0101	0.5125	Plate control	PASS
CAT_07_OS	13	OID20503	P09038	FGF2	B04411	Q-00263_SS210654	0.38	0.3954	Plate control	PASS
CAT_07_OS	13	OID20545	O95644	NFATC1	B04411	Q-00263_SS210654	-1.6354	-0.8782	Plate control	PASS
CAT_07_OS	13	OID20546	Q9Y258	CCL26	B04411	Q-00263_SS210654	-2.7892	-4.2527	Plate control	PASS
CAT_07_OS	13	OID20547	Q8WTT0	CLEC4C	B04411	Q-00263_SS210654	-2.6505	-4.2403	Plate control	PASS
CAT_07_OS	13	OID20548	Q3KPI0	CEACAM21	B04411	Q-00263_SS210654	-3.7626	-4.0306	Plate control	PASS
CAT_07_OS	13	OID20549	Q9BT73	PSMG3	B04411	Q-00263_SS210654	-0.323	-1.2482	Plate control	PASS
CAT_07_OS	13	OID20550	P20849	COL9A1	B04411	Q-00263_SS210654	-1.4608	-1.444	Plate control	PASS
CAT_07_OS	13	OID20625	Q04637	EIF4G1	B04411	Q-00263_SS210654	-2.5316	-2.817	Plate control	PASS
CAT_07_OS	13	OID20626	P35613	BSG	B04411	Q-00263_SS210654	-6.3493	-2.3378	Plate control	PASS
CAT_07_OS	13	OID20627	O60884	DNAJA2	B04411	Q-00263_SS210654	-3.6668	-4.8692	Plate control	PASS
CAT_07_OS	13	OID20628	Q9BZW8	CD244	B04411	Q-00263_SS210654	-6.2364	-6.2106	Plate control	PASS
CAT_07_OS	13	OID20629	Q12918	KLRB1	B04411	Q-00263_SS210654	-7.3437	-7.0155	Plate control	PASS
CAT_07_OS	13	OID20631	P10145	CXCL8	B04411	Q-00263_SS210654	-4.4299	-2.9897	Plate control	PASS
CAT_07_OS	13	OID20632	Q13241	KLRD1	B04411	Q-00263_SS210654	-5.5023	-6.0058	Plate control	PASS
CAT_07_OS	13	OID20633	Q14005	IL16	B04411	Q-00263_SS210654	-5.4186	-5.8109	Plate control	PASS
CAT_07_OS	13	OID20634	O94856	NFASC	B04411	Q-00263_SS210654	-2.0529	-1.958	Plate control	PASS
CAT_07_OS	13	OID20635	P40259	CD79B	B04411	Q-00263_SS210654	-6.0359	-7.1871	Plate control	PASS
CAT_07_OS	13	OID20636	Q9BXN2	CLEC7A	B04411	Q-00263_SS210654	-3.2606	-3.2049	Plate control	PASS
CAT_07_OS	13	OID20637	P20273	CD22	B04411	Q-00263_SS210654	-7.443	-9.2895	Plate control	PASS
CAT_07_OS	13	OID20638	Q9UQV4	LAMP3	B04411	Q-00263_SS210654	-5.7358	-6.3659	Plate control	PASS
CAT_07_OS	13	OID20639	Q96LA5	FCRL2	B04411	Q-00263_SS210654	-4.9629	-4.7834	Plate control	PASS
CAT_07_OS	13	OID20640	O43561	LAT	B04411	Q-00263_SS210654	-1.8209	-3.0861	Plate control	PASS
CAT_07_OS	13	OID20641	P36959	GMPR	B04411	Q-00263_SS210654	-1.476	-1.8815	Plate control	PASS
CAT_07_OS	13	OID20615	P37235	HPCAL1	B04411	Q-00263_SS210654	-4.0762	-5.0078	Plate control	PASS
CAT_07_OS	13	OID20616	P29965	CD40LG	B04411	Q-00263_SS210654	-3.472	-3.3258	Plate control	PASS
CAT_07_OS	13	OID20617	Q07065	CKAP4	B04411	Q-00263_SS210654	-5.7782	-3.9063	Plate control	PASS
CAT_07_OS	13	OID20618	P68106	FKBP1B	B04411	Q-00263_SS210654	2.5036	2.0192	Plate control	PASS
CAT_07_OS	13	OID20619	P22304	IDS	B04411	Q-00263_SS210654	-2.4349	-0.3537	Plate control	PASS
CAT_07_OS	13	OID20620	O00273	DFFA	B04411	Q-00263_SS210654	-3.2238	-4.7655	Plate control	PASS
CAT_07_OS	13	OID20621	P01137	TGFB1	B04411	Q-00263_SS210654	-3.4715	-3.9409	Plate control	PASS
CAT_07_OS	13	OID20622	Q6UXB2	CXCL17	B04411	Q-00263_SS210654	-5.706	-2.5294	Plate control	PASS
CAT_07_OS	13	OID20623	Q9Y266	NUDC	B04411	Q-00263_SS210654	-5.5281	-6.3197	Plate control	PASS
CAT_07_OS	13	OID20624	O43508	TNFSF12	B04411	Q-00263_SS210654	-8.1764	0.1378	Plate control	PASS
CAT_07_OS	13	OID20646	Q9Y6Q6	TNFRSF11A	B04411	Q-00263_SS210654	-5.7237	-4.596	Plate control	PASS
CAT_07_OS	13	OID20647	O95971	CD160	B04411	Q-00263_SS210654	-5.3832	-6.2188	Plate control	PASS
CAT_07_OS	13	OID20662	O43915	VEGFD	B04411	Q-00263_SS210654	-7.519	-7.5322	Plate control	PASS
CAT_07_OS	13	OID20663	P12544	GZMA	B04411	Q-00263_SS210654	-8.3131	-5.7526	Plate control	PASS
CAT_07_OS	13	OID20648	P14317	HCLS1	B04411	Q-00263_SS210654	-4.6635	-5.1015	Plate control	PASS
CAT_07_OS	13	OID20649	P30203	CD6	B04411	Q-00263_SS210654	-5.9274	-7.9146	Plate control	PASS
CAT_07_OS	13	OID20650	P15692	VEGFA	B04411	Q-00263_SS210654	-8.4719	-2.2796	Plate control	PASS
CAT_07_OS	13	OID20651	O75077	ADAM23	B04411	Q-00263_SS210654	-7.6369	-6.1799	Plate control	PASS
CAT_07_OS	13	OID20652	Q13478	IL18R1	B04411	Q-00263_SS210654	-8.7411	-7.9001	Plate control	PASS
CAT_07_OS	13	OID20653	P43489	TNFRSF4	B04411	Q-00263_SS210654	-5.858	-6.6258	Plate control	PASS
CAT_07_OS	13	OID20654	P02745	C1QA	B04411	Q-00263_SS210654	-6.25	-5.9193	Plate control	PASS
CAT_07_OS	13	OID20655	Q99616	CCL13	B04411	Q-00263_SS210654	-8.6209	-7.9802	Plate control	PASS
CAT_07_OS	13	OID20656	P14210	HGF	B04411	Q-00263_SS210654	-6.7142	-3.2579	Plate control	PASS
CAT_07_OS	13	OID20657	Q12866	MERTK	B04411	Q-00263_SS210654	-5.3375	-7.0924	Plate control	PASS
CAT_07_OS	13	OID20658	O00253	AGRP	B04411	Q-00263_SS210654	-5.7622	-4.9444	Plate control	PASS
CAT_07_OS	13	OID20660	P43234	CTSO	B04411	Q-00263_SS210654	-5.8996	-2.6784	Plate control	PASS
CAT_07_OS	13	OID20661	P49771	FLT3LG	B04411	Q-00263_SS210654	-7.2569	-3.9555	Plate control	PASS
CAT_07_OS	13	OID20611	P50591	TNFSF10	B04411	Q-00263_SS210654	-9.6722	-8.2123	Plate control	PASS
CAT_07_OS	13	OID20612	O15455	TLR3	B04411	Q-00263_SS210654	-6.0757	-0.5854	Plate control	PASS
CAT_07_OS	13	OID20613	P80162	CXCL6	B04411	Q-00263_SS210654	-8.8707	-13.7731	Plate control	PASS
CAT_07_OS	13	OID20630	P50452	SERPINB8	B04411	Q-00263_SS210654	-4.9691	-4.4984	Plate control	PASS
CAT_07_OS	13	OID20642	Q15661	TPSAB1	B04411	Q-00263_SS210654	-6.7752	-6.5162	Plate control	PASS
CAT_07_OS	13	OID20643	Q96SB3	PPP1R9B	B04411	Q-00263_SS210654	-1.9393	-2.535	Plate control	PASS
CAT_07_OS	13	OID20644	P30044	PRDX5	B04411	Q-00263_SS210654	-4.0698	-5.2523	Plate control	PASS
CAT_07_OS	13	OID20645	P00813	ADA	B04411	Q-00263_SS210654	-5.7173	-5.8266	Plate control	PASS
CAT_07_OS	13	OID20614	Q08174	PCDH1	B04411	Q-00263_SS210654	-4.6835	-2.8799	Plate control	PASS
CAT_07_OS	13	OID20664	Q9H4D0	CLSTN2	B04411	Q-00263_SS210654	-5.8111	1.9963	Plate control	PASS
CAT_07_OS	13	OID20665	P48023	FASLG	B04411	Q-00263_SS210654	-8.126	-7.7939	Plate control	PASS
CAT_07_OS	13	OID20666	P29460	IL12B	B04411	Q-00263_SS210654	-7.3494	-5.5872	Plate control	PASS
CAT_07_OS	13	OID20667	Q15517	CDSN	B04411	Q-00263_SS210654	-3.4033	-4.1287	Plate control	PASS
CAT_07_OS	13	OID20668	P51671	CCL11	B04411	Q-00263_SS210654	-8.7928	-8.0785	Plate control	PASS
CAT_07_OS	13	OID20669	Q16719	KYNU	B04411	Q-00263_SS210654	-6.2636	-5.9371	Plate control	PASS
CAT_07_OS	13	OID20670	Q9HBG7	LY9	B04411	Q-00263_SS210654	-6.8788	-7.4911	Plate control	PASS
CAT_07_OS	13	OID20671	P78556	CCL20	B04411	Q-00263_SS210654	-6.4369	-7.197	Plate control	PASS
CAT_07_OS	13	OID20672	P03956	MMP1	B04411	Q-00263_SS210654	-7.0573	-7.1451	Plate control	PASS
CAT_07_OS	13	OID20673	P49763	PGF	B04411	Q-00263_SS210654	-6.2259	-5.569	Plate control	PASS
CAT_07_OS	13	OID20674	O15444	CCL25	B04411	Q-00263_SS210654	-8.3189	-6.9808	Plate control	PASS
CAT_07_OS	13	OID20711	Q99685	MGLL	B04411	Q-00263_SS210654	-5.2223	-5.9507	Plate control	PASS
CAT_07_OS	13	OID20712	Q8NFT8	DNER	B04411	Q-00263_SS210654	-8.4483	-0.0205	Plate control	PASS
CAT_07_OS	13	OID20713	Q7KYR7	BTN2A1	B04411	Q-00263_SS210654	-6.8329	1.8675	Plate control	PASS
CAT_07_OS	13	OID20714	P34896	SHMT1	B04411	Q-00263_SS210654	-6.2654	-4.1871	Plate control	PASS
CAT_07_OS	13	OID20715	O95750	FGF19	B04411	Q-00263_SS210654	-6.3446	-3.902	Plate control	PASS
CAT_07_OS	13	OID20716	P19256	CD58	B04411	Q-00263_SS210654	-8.2252	-6.4081	Plate control	PASS
CAT_07_OS	13	OID20717	P29350	PTPN6	B04411	Q-00263_SS210654	-3.6554	-3.3617	Plate control	PASS
CAT_07_OS	13	OID20767	O00339	MATN2	B04411	Q-00263_SS210654	-8.123	-3.0041	Plate control	PASS
CAT_07_OS	13	OID20768	P36941	LTBR	B04411	Q-00263_SS210654	-7.8123	-2.992	Plate control	PASS
CAT_07_OS	13	OID20769	Q16363	LAMA4	B04411	Q-00263_SS210654	-7.3238	-2.1282	Plate control	PASS
CAT_07_OS	13	OID20770	P19883	FST	B04411	Q-00263_SS210654	-5.0403	-4.9604	Plate control	PASS
CAT_07_OS	13	OID20771	Q9BU40	CHRDL1	B04411	Q-00263_SS210654	-7.2684	-4.0206	Plate control	PASS
CAT_07_OS	13	OID20722	Q9Y3D6	FIS1	B04411	Q-00263_SS210654	-4.7658	-4.0768	Plate control	PASS
CAT_07_OS	13	OID20723	Q96PL1	SCGB3A2	B04411	Q-00263_SS210654	-6.0032	-6.4811	Plate control	PASS
CAT_07_OS	13	OID20724	P25942	CD40	B04411	Q-00263_SS210654	-8.0291	-2.2284	Plate control	PASS
CAT_07_OS	13	OID20725	Q99983	OMD	B04411	Q-00263_SS210654	-5.3125	-2.3608	Plate control	PASS
CAT_07_OS	13	OID20726	Q9UKU9	ANGPTL2	B04411	Q-00263_SS210654	-4.8988	-4.7841	Plate control	PASS
CAT_07_OS	13	OID20727	P22466	GAL	B04411	Q-00263_SS210654	-7.0459	-6.8911	Plate control	PASS
CAT_07_OS	13	OID20728	Q8WXD2	SCG3	B04411	Q-00263_SS210654	-6.2345	0.291	Plate control	PASS
CAT_07_OS	13	OID20729	Q9NR12	PDLIM7	B04411	Q-00263_SS210654	-1.7956	-2.4318	Plate control	PASS
CAT_07_OS	13	OID20730	Q9H3U7	SMOC2	B04411	Q-00263_SS210654	-7.3884	-3.3638	Plate control	PASS
CAT_07_OS	13	OID20731	Q9NZC2	TREM2	B04411	Q-00263_SS210654	-7.5786	-4.9337	Plate control	PASS
CAT_07_OS	13	OID20744	O43598	DNPH1	B04411	Q-00263_SS210654	-5.1449	-3.9063	Plate control	PASS
CAT_07_OS	13	OID20745	Q92583	CCL17	B04411	Q-00263_SS210654	-6.5511	-6.0809	Plate control	PASS
CAT_07_OS	13	OID20746	Q96KG7	MEGF10	B04411	Q-00263_SS210654	-8.7662	-3.478	Plate control	PASS
CAT_07_OS	13	OID20747	P24387	CRHBP	B04411	Q-00263_SS210654	-6.609	-7.9866	Plate control	PASS
CAT_07_OS	13	OID20748	P56470	LGALS4	B04411	Q-00263_SS210654	-6.9853	-5.4041	Plate control	PASS
CAT_07_OS	13	OID20749	Q9H008	LHPP	B04411	Q-00263_SS210654	-5.5138	-0.1489	Plate control	PASS
CAT_07_OS	13	OID20750	O14773	TPP1	B04411	Q-00263_SS210654	-6.681	4.2028	Plate control	PASS
CAT_07_OS	13	OID20751	Q6UXH1	CRELD2	B04411	Q-00263_SS210654	-6.6135	-3.6471	Plate control	PASS
CAT_07_OS	13	OID20752	Q99895	CTRC	B04411	Q-00263_SS210654	-6.9729	-7.343	Plate control	PASS
CAT_07_OS	13	OID20753	Q9NQ76	MEPE	B04411	Q-00263_SS210654	-7.4228	-5.8748	Plate control	PASS
CAT_07_OS	13	OID20754	Q4KMG0	CDON	B04411	Q-00263_SS210654	-8.5124	-3.2675	Plate control	PASS
CAT_07_OS	13	OID20755	Q9UHX3	ADGRE2	B04411	Q-00263_SS210654	-7.4696	-7.6911	Plate control	PASS
CAT_07_OS	13	OID20756	Q15109	AGER	B04411	Q-00263_SS210654	-6.9185	-5.4225	Plate control	PASS
CAT_07_OS	13	OID20757	P27930	IL1R2	B04411	Q-00263_SS210654	-9.8706	-8.3411	Plate control	PASS
CAT_07_OS	13	OID20758	Q9NQ30	ESM1	B04411	Q-00263_SS210654	-6.8615	-5.154	Plate control	PASS
CAT_07_OS	13	OID20759	Q9HCB6	SPON1	B04411	Q-00263_SS210654	-6.6922	2.3074	Plate control	PASS
CAT_07_OS	13	OID20760	Q9UII2	ATP5IF1	B04411	Q-00263_SS210654	-2.4461	-2.4153	Plate control	PASS
CAT_07_OS	13	OID20761	O75563	SKAP2	B04411	Q-00263_SS210654	-4.3523	-4.6309	Plate control	PASS
CAT_07_OS	13	OID20762	P09341	CXCL1	B04411	Q-00263_SS210654	-4.8026	-4.7388	Plate control	PASS
CAT_07_OS	13	OID20763	Q16651	PRSS8	B04411	Q-00263_SS210654	-6.9887	-5.7755	Plate control	PASS
CAT_07_OS	13	OID20764	Q03405	PLAUR	B04411	Q-00263_SS210654	-7.3737	-5.5703	Plate control	PASS
CAT_07_OS	13	OID20765	O00626	CCL22	B04411	Q-00263_SS210654	-8.5553	-9.4881	Plate control	PASS
CAT_07_OS	13	OID20766	P51888	PRELP	B04411	Q-00263_SS210654	-7.1091	-0.6489	Plate control	PASS
CAT_07_OS	13	OID20772	O00175	CCL24	B04411	Q-00263_SS210654	-10.2667	-7.8205	Plate control	PASS
CAT_07_OS	13	OID20773	Q99538	LGMN	B04411	Q-00263_SS210654	-6.8812	0.5896	Plate control	PASS
CAT_07_OS	13	OID20774	Q14118	DAG1	B04411	Q-00263_SS210654	-5.2207	-1.5821	Plate control	PASS
CAT_07_OS	13	OID20775	P54317	PNLIPRP2	B04411	Q-00263_SS210654	-9.0592	-10.4809	Plate control	PASS
CAT_07_OS	13	OID20776	Q8IYS5	OSCAR	B04411	Q-00263_SS210654	-7.3881	-6.1142	Plate control	PASS
CAT_07_OS	13	OID20777	Q15166	PON3	B04411	Q-00263_SS210654	-8.0763	-7.0542	Plate control	PASS
CAT_07_OS	13	OID20778	P07148	FABP1	B04411	Q-00263_SS210654	-8.2308	-9.0211	Plate control	PASS
CAT_07_OS	13	OID20786	O00468	AGRN	B04411	Q-00263_SS210654	-5.8409	0.4456	Plate control	PASS
CAT_07_OS	13	OID20787	Q03403	TFF2	B04411	Q-00263_SS210654	-6.2064	-5.3815	Plate control	PASS
CAT_07_OS	13	OID20788	P19876	CXCL3	B04411	Q-00263_SS210654	-7.1931	-6.2918	Plate control	PASS
CAT_07_OS	13	OID20789	Q13232	NME3	B04411	Q-00263_SS210654	-7.7703	-5.6224	Plate control	PASS
CAT_07_OS	13	OID20779	O95866	MPIG6B	B04411	Q-00263_SS210654	-4.2572	-5.1201	Plate control	PASS
CAT_07_OS	13	OID20780	P15291	B4GALT1	B04411	Q-00263_SS210654	-8.9461	-6.2616	Plate control	PASS
CAT_07_OS	13	OID20781	O00182	LGALS9	B04411	Q-00263_SS210654	-6.8139	-2.217	Plate control	PASS
CAT_07_OS	13	OID20782	O95633	FSTL3	B04411	Q-00263_SS210654	-8.2949	-5.542	Plate control	PASS
CAT_07_OS	13	OID20783	Q92956	TNFRSF14	B04411	Q-00263_SS210654	-7.8978	0.505	Plate control	PASS
CAT_07_OS	13	OID20784	Q9BYZ8	REG4	B04411	Q-00263_SS210654	-9.2325	-5.1159	Plate control	PASS
CAT_07_OS	13	OID20785	Q8TEU8	WFIKKN2	B04411	Q-00263_SS210654	-8.2492	-4.0975	Plate control	PASS
CAT_07_OS	13	OID20692	P09326	CD48	B04411	Q-00263_SS210654	-6.9776	-5.9381	Plate control	PASS
CAT_07_OS	13	OID20693	P55773	CCL23	B04411	Q-00263_SS210654	-6.2311	-5.8655	Plate control	PASS
CAT_07_OS	13	OID20694	Q14116	IL18	B04411	Q-00263_SS210654	-6.3946	-6.3452	Plate control	PASS
CAT_07_OS	13	OID20695	P13236	CCL4	B04411	Q-00263_SS210654	-5.5246	-1.0195	Plate control	PASS
CAT_07_OS	13	OID20696	Q08334	IL10RB	B04411	Q-00263_SS210654	-4.9799	-3.5262	Plate control	PASS
CAT_07_OS	13	OID20697	P02778	CXCL10	B04411	Q-00263_SS210654	-7.4074	-5.9807	Plate control	PASS
CAT_07_OS	13	OID20698	P01133	EGF	B04411	Q-00263_SS210654	-5.1771	-4.4762	Plate control	PASS
CAT_07_OS	13	OID20699	O75462	CRLF1	B04411	Q-00263_SS210654	-4.2772	-4.1723	Plate control	PASS
CAT_07_OS	13	OID20700	P18510	IL1RN	B04411	Q-00263_SS210654	-5.5914	-1.5702	Plate control	PASS
CAT_07_OS	13	OID20701	Q9NZV1	CRIM1	B04411	Q-00263_SS210654	-3.8713	-1.3658	Plate control	PASS
CAT_07_OS	13	OID20702	O14836	TNFRSF13B	B04411	Q-00263_SS210654	-5.9993	-5.978	Plate control	PASS
CAT_07_OS	13	OID20703	Q9BY76	ANGPTL4	B04411	Q-00263_SS210654	-6.456	-6.5027	Plate control	PASS
CAT_07_OS	13	OID20704	O76096	CST7	B04411	Q-00263_SS210654	-5.1223	-5.222	Plate control	PASS
CAT_07_OS	13	OID20705	P21860	ERBB3	B04411	Q-00263_SS210654	-6.8848	-5.3058	Plate control	PASS
CAT_07_OS	13	OID20706	Q99435	NELL2	B04411	Q-00263_SS210654	-5.6902	0.3416	Plate control	PASS
CAT_07_OS	13	OID20707	P55145	MANF	B04411	Q-00263_SS210654	-3.1214	-2.4003	Plate control	PASS
CAT_07_OS	13	OID20708	Q14210	LY6D	B04411	Q-00263_SS210654	-4.6736	-3.3687	Plate control	PASS
CAT_07_OS	13	OID20709	P29279	CCN2	B04411	Q-00263_SS210654	-4.444	-2.2613	Plate control	PASS
CAT_07_OS	13	OID20683	O43639	NCK2	B04411	Q-00263_SS210654	-0.298	-0.1938	Plate control	PASS
CAT_07_OS	13	OID20677	P21709	EPHA1	B04411	Q-00263_SS210654	-7.4032	-7.1796	Plate control	PASS
CAT_07_OS	13	OID20684	P35625	TIMP3	B04411	Q-00263_SS210654	-4.383	-2.7386	Plate control	PASS
CAT_07_OS	13	OID20685	P47712	PLA2G4A	B04411	Q-00263_SS210654	-1.8353	-2.2528	Plate control	PASS
CAT_07_OS	13	OID20686	O00585	CCL21	B04411	Q-00263_SS210654	-5.6092	-2.0951	Plate control	PASS
CAT_07_OS	13	OID20687	P09238	MMP10	B04411	Q-00263_SS210654	-6.3588	-2.8119	Plate control	PASS
CAT_07_OS	13	OID20688	P11684	SCGB1A1	B04411	Q-00263_SS210654	-6.6625	-7.1659	Plate control	PASS
CAT_07_OS	13	OID20689	Q6UWV6	ENPP7	B04411	Q-00263_SS210654	-6.764	-6.5346	Plate control	PASS
CAT_07_OS	13	OID20690	Q9BZZ2	SIGLEC1	B04411	Q-00263_SS210654	-5.4676	-4.7421	Plate control	PASS
CAT_07_OS	13	OID20691	P25116	F2R	B04411	Q-00263_SS210654	-3.809	-1.2062	Plate control	PASS
CAT_07_OS	13	OID20710	Q9HC38	GLOD4	B04411	Q-00263_SS210654	-5.8296	-1.5911	Plate control	PASS
CAT_07_OS	13	OID20718	P0DMV8	HSPA1A	B04411	Q-00263_SS210654	-2.1145	-2.0571	Plate control	PASS
CAT_07_OS	13	OID20719	P09603	CSF1	B04411	Q-00263_SS210654	-6.4755	-1.3637	Plate control	PASS
CAT_07_OS	13	OID20720	O43291	SPINT2	B04411	Q-00263_SS210654	-5.2203	2.7348	Plate control	PASS
CAT_07_OS	13	OID20721	P12532	CKMT1A_CKMT1B	B04411	Q-00263_SS210654	-8.3477	-7.5949	Plate control	PASS
CAT_07_OS	13	OID20732	Q8WU39	MZB1	B04411	Q-00263_SS210654	-7.0894	-6.6542	Plate control	PASS
CAT_07_OS	13	OID20733	O75888	TNFSF13	B04411	Q-00263_SS210654	-5.081	0.0113	Plate control	PASS
CAT_07_OS	13	OID20734	Q9Y6N7	ROBO1	B04411	Q-00263_SS210654	-7.1424	-3.9334	Plate control	PASS
CAT_07_OS	13	OID20735	O00300	TNFRSF11B	B04411	Q-00263_SS210654	-7.3462	-2.2904	Plate control	PASS
CAT_07_OS	13	OID20736	Q9UJA9	ENPP5	B04411	Q-00263_SS210654	-5.1254	1.0796	Plate control	PASS
CAT_07_OS	13	OID20737	Q6GTX8	LAIR1	B04411	Q-00263_SS210654	-6.9122	-0.8619	Plate control	PASS
CAT_07_OS	13	OID20738	Q5KU26	COLEC12	B04411	Q-00263_SS210654	-7.5607	2.7534	Plate control	PASS
CAT_07_OS	13	OID20739	O00241	SIRPB1	B04411	Q-00263_SS210654	-7.4628	-3.6563	Plate control	PASS
CAT_07_OS	13	OID20740	Q15389	ANGPT1	B04411	Q-00263_SS210654	-2.2227	-2.4307	Plate control	PASS
CAT_07_OS	13	OID20741	P01127	PDGFB	B04411	Q-00263_SS210654	-6.1108	-6.4388	Plate control	PASS
CAT_07_OS	13	OID20742	P46109	CRKL	B04411	Q-00263_SS210654	-3.0155	-2.8187	Plate control	PASS
CAT_07_OS	13	OID20678	P15260	IFNGR1	B04411	Q-00263_SS210654	-3.5144	-0.8935	Plate control	PASS
CAT_07_OS	13	OID20679	P53634	CTSC	B04411	Q-00263_SS210654	-2.5985	0.0368	Plate control	PASS
CAT_07_OS	13	OID20680	Q5ZPR3	CD276	B04411	Q-00263_SS210654	-7.767	-6.0317	Plate control	PASS
CAT_07_OS	13	OID20681	Q9UJU6	DBNL	B04411	Q-00263_SS210654	-3.0834	-3.4488	Plate control	PASS
CAT_07_OS	13	OID20682	P30613	PKLR	B04411	Q-00263_SS210654	-6.6345	-5.5078	Plate control	PASS
CAT_07_OS	13	OID20743	P16422	EPCAM	B04411	Q-00263_SS210654	-7.6394	-6.8562	Plate control	PASS
CAT_07_OS	13	OID20675	Q07325	CXCL9	B04411	Q-00263_SS210654	-5.254	-4.2544	Plate control	PASS
CAT_07_OS	13	OID20676	Q92484	SMPDL3A	B04411	Q-00263_SS210654	-4.4953	0.093	Plate control	PASS
CAT_07_OS	13	OID20838	Q9UJY5	GGA1	B04414	Q-00263_SS210654	0.2403	-0.1073	Plate control	PASS
CAT_07_OS	13	OID20839	P30039	PBLD	B04414	Q-00263_SS210654	1.0655	0.2269	Plate control	PASS
CAT_07_OS	13	OID20840	Q5JZY3	EPHA10	B04414	Q-00263_SS210654	0.6311	0.397	Plate control	PASS
CAT_07_OS	13	OID20841	Q02643	GHRHR	B04414	Q-00263_SS210654	-0.2129	0.2965	Plate control	PASS
CAT_07_OS	13	OID20790	Q86VW0	SESTD1	B04414	Q-00263_SS210654	-0.0168	-0.175	Plate control	PASS
CAT_07_OS	13	OID20791	P53539	FOSB	B04414	Q-00263_SS210654	0.292	0.1944	Plate control	PASS
CAT_07_OS	13	OID20792	Q92597	NDRG1	B04414	Q-00263_SS210654	-0.088	-0.8348	Plate control	PASS
CAT_07_OS	13	OID20793	A1E959	ODAM	B04414	Q-00263_SS210654	0.4838	-0.4039	Plate control	PASS
CAT_07_OS	13	OID20794	P60484	PTEN	B04414	Q-00263_SS210654	0.6889	0.0559	Plate control	PASS
CAT_07_OS	13	OID20842	Q9BW30	TPPP3	B04414	Q-00263_SS210654	0.3937	-0.1839	Plate control	PASS
CAT_07_OS	13	OID20843	Q16864	ATP6V1F	B04414	Q-00263_SS210654	0.3491	0.4716	Plate control	PASS
CAT_07_OS	13	OID20844	Q9HA65	TBC1D17	B04414	Q-00263_SS210654	0.1658	-0.2459	Plate control	PASS
CAT_07_OS	13	OID20845	Q96PP9	GBP4	B04414	Q-00263_SS210654	0.9125	0.6497	Plate control	PASS
CAT_07_OS	13	OID20846	Q9Y680	FKBP7	B04414	Q-00263_SS210654	0.2746	-0.6346	Plate control	PASS
CAT_07_OS	13	OID20847	Q03393	PTS	B04414	Q-00263_SS210654	-0.854	-0.1265	Plate control	PASS
CAT_07_OS	13	OID20848	P01375	TNF	B04414	Q-00263_SS210654	-0.5354	-2.7186	Plate control	PASS
CAT_07_OS	13	OID20849	P58417	NXPH1	B04414	Q-00263_SS210654	0.3178	-0.0098	Plate control	PASS
CAT_07_OS	13	OID20850	Q15126	PMVK	B04414	Q-00263_SS210654	-1.4479	-3.6125	Plate control	PASS
CAT_07_OS	13	OID20851	Q6UX27	VSTM1	B04414	Q-00263_SS210654	-0.0357	-3.0176	Plate control	PASS
CAT_07_OS	13	OID20852	Q15043	SLC39A14	B04414	Q-00263_SS210654	-1.3025	-1.2267	Plate control	PASS
CAT_07_OS	13	OID20853	Q9UK53	ING1	B04414	Q-00263_SS210654	0.9146	0.7674	Plate control	PASS
CAT_07_OS	13	OID20881	P23276	KEL	B04414	Q-00263_SS210654	-2.9427	-2.8388	Plate control	PASS
CAT_07_OS	13	OID20882	Q9UPY6	WASF3	B04414	Q-00263_SS210654	1.6737	-1.3964	Plate control	PASS
CAT_07_OS	13	OID20883	Q8WUW1	BRK1	B04414	Q-00263_SS210654	-0.4066	-1.9212	Plate control	PASS
CAT_07_OS	13	OID20884	O95466	FMNL1	B04414	Q-00263_SS210654	-0.5219	-0.9509	Plate control	PASS
CAT_07_OS	13	OID20885	Q9NS71	GKN1	B04414	Q-00263_SS210654	-1.5439	-2.5334	Plate control	PASS
CAT_07_OS	13	OID20886	Q9UJ72	ANXA10	B04414	Q-00263_SS210654	-0.4471	-2.4044	Plate control	PASS
CAT_07_OS	13	OID20887	P30519	HMOX2	B04414	Q-00263_SS210654	-0.4272	-1.0617	Plate control	PASS
CAT_07_OS	13	OID20888	Q86Z14	KLB	B04414	Q-00263_SS210654	0.5116	-1.851	Plate control	PASS
CAT_07_OS	13	OID20889	Q6UXK2	ISLR2	B04414	Q-00263_SS210654	-0.5338	-1.931	Plate control	PASS
CAT_07_OS	13	OID20894	Q9NQ88	TIGAR	B04414	Q-00263_SS210654	-0.0691	-0.2843	Plate control	PASS
CAT_07_OS	13	OID20895	Q96B36	AKT1S1	B04414	Q-00263_SS210654	0.2393	-0.6057	Plate control	PASS
CAT_07_OS	13	OID20896	O95994	AGR2	B04414	Q-00263_SS210654	0.4572	-1.3743	Plate control	PASS
CAT_07_OS	13	OID20854	P29466	CASP1	B04414	Q-00263_SS210654	-0.5356	-0.9071	Plate control	PASS
CAT_07_OS	13	OID20859	Q9Y2V2	CARHSP1	B04414	Q-00263_SS210654	-1.2673	-2.2559	Plate control	PASS
CAT_07_OS	13	OID20860	P13647	KRT5	B04414	Q-00263_SS210654	0.4903	-0.3887	Plate control	PASS
CAT_07_OS	13	OID20861	P39905	GDNF	B04414	Q-00263_SS210654	-1.623	-2.3571	Plate control	PASS
CAT_07_OS	13	OID20862	O94813	SLIT2	B04414	Q-00263_SS210654	0.2746	-1.3761	Plate control	PASS
CAT_07_OS	13	OID20863	P29475	NOS1	B04414	Q-00263_SS210654	-2.1722	-3.5935	Plate control	PASS
CAT_07_OS	13	OID20864	O14523	C2CD2L	B04414	Q-00263_SS210654	-1.8975	-1.5928	Plate control	PASS
CAT_07_OS	13	OID20865	Q9UBB4	ATXN10	B04414	Q-00263_SS210654	0.68	-0.3307	Plate control	PASS
CAT_07_OS	13	OID20866	Q9H3R2	MUC13	B04414	Q-00263_SS210654	-1.6617	-1.0698	Plate control	PASS
CAT_07_OS	13	OID20890	Q92917	GPKOW	B04414	Q-00263_SS210654	0.2862	-0.586	Plate control	PASS
CAT_07_OS	13	OID20891	P42892	ECE1	B04414	Q-00263_SS210654	-2.4029	-2.9689	Plate control	PASS
CAT_07_OS	13	OID20892	Q9UHV9	PFDN2	B04414	Q-00263_SS210654	0.299	-1.0606	Plate control	PASS
CAT_07_OS	13	OID20893	Q92851	CASP10	B04414	Q-00263_SS210654	1.6647	-0.4994	Plate control	PASS
CAT_07_OS	13	OID20855	Q9H0C8	ILKAP	B04414	Q-00263_SS210654	1.1915	-1.1208	Plate control	PASS
CAT_07_OS	13	OID20856	Q07812	BAX	B04414	Q-00263_SS210654	1.4774	-0.7727	Plate control	PASS
CAT_07_OS	13	OID20857	Q9Y5P4	CERT	B04414	Q-00263_SS210654	1.1759	0.3646	Plate control	PASS
CAT_07_OS	13	OID20858	Q9H2W6	MRPL46	B04414	Q-00263_SS210654	0.9444	-0.2295	Plate control	PASS
CAT_07_OS	13	OID20837	Q9Y6E0	STK24	B04414	Q-00263_SS210654	0.8798	0.6326	Plate control	PASS
CAT_07_OS	13	OID20825	Q9H1C3	GLT8D2	B04414	Q-00263_SS210654	0.834	-0.2243	Plate control	PASS
CAT_07_OS	13	OID20826	P20936	RASA1	B04414	Q-00263_SS210654	0.6393	0.7722	Plate control	PASS
CAT_07_OS	13	OID20827	P51452	DUSP3	B04414	Q-00263_SS210654	-1.5906	-2.0781	Plate control	PASS
CAT_07_OS	13	OID20828	P09769	FGR	B04414	Q-00263_SS210654	0.1103	-1.3303	Plate control	PASS
CAT_07_OS	13	OID20829	P14625	HSP90B1	B04414	Q-00263_SS210654	0.6082	-0.5972	Plate control	PASS
CAT_07_OS	13	OID20830	P10636	MAPT	B04414	Q-00263_SS210654	1.0711	-3.0213	Plate control	PASS
CAT_07_OS	13	OID20831	Q9HAW4	CLSPN	B04414	Q-00263_SS210654	0.4477	0.1666	Plate control	PASS
CAT_07_OS	13	OID20832	Q9UM07	PADI4	B04414	Q-00263_SS210654	0.891	-0.3522	Plate control	PASS
CAT_07_OS	13	OID20833	P26440	IVD	B04414	Q-00263_SS210654	0.3611	-0.908	Plate control	PASS
CAT_07_OS	13	OID20834	P29474	NOS3	B04414	Q-00263_SS210654	0.9823	-0.3653	Plate control	PASS
CAT_07_OS	13	OID20835	O60240	PLIN1	B04414	Q-00263_SS210654	0.1393	-0.3245	Plate control	PASS
CAT_07_OS	13	OID20836	P41208	CETN2	B04414	Q-00263_SS210654	-0.4647	-2.3583	Plate control	PASS
CAT_07_OS	13	OID20867	Q9NRG1	PRTFDC1	B04414	Q-00263_SS210654	0.9001	-0.2889	Plate control	PASS
CAT_07_OS	13	OID20868	Q16762	TST	B04414	Q-00263_SS210654	0.8113	0.0409	Plate control	PASS
CAT_07_OS	13	OID20869	Q13426	XRCC4	B04414	Q-00263_SS210654	0.8747	0.33	Plate control	PASS
CAT_07_OS	13	OID20870	Q15633	TARBP2	B04414	Q-00263_SS210654	-1.212	-1.6919	Plate control	PASS
CAT_07_OS	13	OID20871	P07196	NEFL	B04414	Q-00263_SS210654	-0.6104	-0.3676	Plate control	PASS
CAT_07_OS	13	OID20872	P49789	FHIT	B04414	Q-00263_SS210654	0.2908	-1.0782	Plate control	PASS
CAT_07_OS	13	OID20873	Q6UWL6	KIRREL2	B04414	Q-00263_SS210654	-1.1179	-0.5504	Plate control	PASS
CAT_07_OS	13	OID20874	O94985	CLSTN1	B04414	Q-00263_SS210654	-0.3763	0.3815	Plate control	PASS
CAT_07_OS	13	OID20875	Q9Y2W6	TDRKH	B04414	Q-00263_SS210654	-0.4892	-1.4144	Plate control	PASS
CAT_07_OS	13	OID20876	P09211	GSTP1	B04414	Q-00263_SS210654	-0.4531	0.3542	Plate control	PASS
CAT_07_OS	13	OID20877	P61244	MAX	B04414	Q-00263_SS210654	-0.3435	-0.6984	Plate control	PASS
CAT_07_OS	13	OID20878	Q96FQ6	S100A16	B04414	Q-00263_SS210654	-0.0064	-1.6852	Plate control	PASS
CAT_07_OS	13	OID20879	O00399	DCTN6	B04414	Q-00263_SS210654	-1.6669	-1.1381	Plate control	PASS
CAT_07_OS	13	OID20880	Q13308	PTK7	B04414	Q-00263_SS210654	-0.2692	-1.4438	Plate control	PASS
CAT_07_OS	13	OID20818	P05455	SSB	B04414	Q-00263_SS210654	0.295	-0.4088	Plate control	PASS
CAT_07_OS	13	OID20819	O96013	PAK4	B04414	Q-00263_SS210654	0.3649	-0.1914	Plate control	PASS
CAT_07_OS	13	OID20820	Q9NXA8	SIRT5	B04414	Q-00263_SS210654	-0.3827	-0.6555	Plate control	PASS
CAT_07_OS	13	OID20821	Q8N2G4	LYPD1	B04414	Q-00263_SS210654	0.2048	0.2768	Plate control	PASS
CAT_07_OS	13	OID20822	P49023	PXN	B04414	Q-00263_SS210654	-1.5074	-1.8437	Plate control	PASS
CAT_07_OS	13	OID20823	Q9BXS1	IDI2	B04414	Q-00263_SS210654	0.4339	-0.4763	Plate control	PASS
CAT_07_OS	13	OID20824	P15018	LIF	B04414	Q-00263_SS210654	1.351	1.5545	Plate control	PASS
CAT_07_OS	13	OID20795	Q8IU54	IFNL1	B04414	Q-00263_SS210654	0.7069	0.3973	Plate control	PASS
CAT_07_OS	13	OID20796	P51531	SMARCA2	B04414	Q-00263_SS210654	-3.9436	-4.0797	Plate control	PASS
CAT_07_OS	13	OID20797	O14579	COPE	B04414	Q-00263_SS210654	0.4401	-0.0725	Plate control	PASS
CAT_07_OS	13	OID20798	P15336	ATF2	B04414	Q-00263_SS210654	0.8298	-0.2302	Plate control	PASS
CAT_07_OS	13	OID20799	P53985	SLC16A1	B04414	Q-00263_SS210654	-0.4256	-1.52	Plate control	PASS
CAT_07_OS	13	OID20800	P02533	KRT14	B04414	Q-00263_SS210654	0.6879	0.0623	Plate control	PASS
CAT_07_OS	13	OID20801	P22676	CALB2	B04414	Q-00263_SS210654	0.0601	-0.0666	Plate control	PASS
CAT_07_OS	13	OID20803	Q4LE39	ARID4B	B04414	Q-00263_SS210654	0.4628	-0.0665	Plate control	PASS
CAT_07_OS	13	OID20804	Q9NSK7	C19orf12	B04414	Q-00263_SS210654	-0.1114	-0.4192	Plate control	PASS
CAT_07_OS	13	OID20805	Q8WTV0	SCARB1	B04414	Q-00263_SS210654	-0.1567	-0.5038	Plate control	PASS
CAT_07_OS	13	OID20806	Q9UKV5	AMFR	B04414	Q-00263_SS210654	-0.2825	-0.0088	Plate control	PASS
CAT_07_OS	13	OID20807	P45452	MMP13	B04414	Q-00263_SS210654	0.0529	-0.3155	Plate control	PASS
CAT_07_OS	13	OID20808	Q96JP9	CDHR1	B04414	Q-00263_SS210654	-0.8521	0.0454	Plate control	PASS
CAT_07_OS	13	OID20809	Q6ZMJ4	IL34	B04414	Q-00263_SS210654	0.749	1.6974	Plate control	PASS
CAT_07_OS	13	OID20810	P08758	ANXA5	B04414	Q-00263_SS210654	0.2943	-0.1478	Plate control	PASS
CAT_07_OS	13	OID20811	P48047	ATP5PO	B04414	Q-00263_SS210654	0.3036	-1.4924	Plate control	PASS
CAT_07_OS	13	OID20812	Q6ZMC9	SIGLEC15	B04414	Q-00263_SS210654	-0.4363	-1.508	Plate control	PASS
CAT_07_OS	13	OID20813	Q6PIL6	KCNIP4	B04414	Q-00263_SS210654	0.8591	-1.3135	Plate control	PASS
CAT_07_OS	13	OID20814	Q6P1M0	SLC27A4	B04414	Q-00263_SS210654	0.944	0.4269	Plate control	PASS
CAT_07_OS	13	OID20815	P53582	METAP1	B04414	Q-00263_SS210654	0.9399	0.657	Plate control	PASS
CAT_07_OS	13	OID20816	P13385	TDGF1	B04414	Q-00263_SS210654	0.1712	-1.7705	Plate control	PASS
CAT_07_OS	13	OID20817	Q9NRW1	RAB6B	B04414	Q-00263_SS210654	-2.2017	-2.8533	Plate control	PASS
CAT_07_OS	13	OID20993	Q99426	TBCB	B04414	Q-00263_SS210654	-2.7501	-2.8824	Plate control	PASS
CAT_07_OS	13	OID20994	P12644	BMP4	B04414	Q-00263_SS210654	-6.9397	-7.3324	Plate control	PASS
CAT_07_OS	13	OID20995	P28325	CST5	B04414	Q-00263_SS210654	-8.3143	-4.4952	Plate control	PASS
CAT_07_OS	13	OID20996	Q9NR71	ASAH2	B04414	Q-00263_SS210654	-4.8197	-6.9791	Plate control	PASS
CAT_07_OS	13	OID20997	P10145	CXCL8	B04414	Q-00263_SS210654	-5.4373	-3.542	Plate control	PASS
CAT_07_OS	13	OID20998	Q96GW7	BCAN	B04414	Q-00263_SS210654	-5.899	-3.142	Plate control	PASS
CAT_07_OS	13	OID20999	P37023	ACVRL1	B04414	Q-00263_SS210654	-4.4006	-5.3413	Plate control	PASS
CAT_07_OS	13	OID21000	P23588	EIF4B	B04414	Q-00263_SS210654	-0.3672	-1.2604	Plate control	PASS
CAT_07_OS	13	OID20897	P16444	DPEP1	B04414	Q-00263_SS210654	-3.6831	-3.8333	Plate control	PASS
CAT_07_OS	13	OID20899	Q9Y4K4	MAP4K5	B04414	Q-00263_SS210654	-0.8169	-0.7207	Plate control	PASS
CAT_07_OS	13	OID20900	O95256	IL18RAP	B04414	Q-00263_SS210654	-5.7187	-5.4745	Plate control	PASS
CAT_07_OS	13	OID20901	P52943	CRIP2	B04414	Q-00263_SS210654	-2.0902	-2.2714	Plate control	PASS
CAT_07_OS	13	OID20902	P63098	PPP3R1	B04414	Q-00263_SS210654	-2.6647	-2.3637	Plate control	PASS
CAT_07_OS	13	OID20903	P14868	DARS1	B04414	Q-00263_SS210654	-0.3341	-0.9556	Plate control	PASS
CAT_07_OS	13	OID20904	Q9Y6D9	MAD1L1	B04414	Q-00263_SS210654	-2.4733	-2.9863	Plate control	PASS
CAT_07_OS	13	OID20916	P11464	PSG1	B04414	Q-00263_SS210654	-4.8885	-5.1473	Plate control	PASS
CAT_07_OS	13	OID20917	Q8NBI3	DRAXIN	B04414	Q-00263_SS210654	-2.9561	-3.2061	Plate control	PASS
CAT_07_OS	13	OID20918	O00559	EBAG9	B04414	Q-00263_SS210654	-2.0183	-2.0321	Plate control	PASS
CAT_07_OS	13	OID20919	Q9BZM5	ULBP2	B04414	Q-00263_SS210654	-2.9269	-1.9448	Plate control	PASS
CAT_07_OS	13	OID20920	P01138	NGF	B04414	Q-00263_SS210654	0.6271	0.2737	Plate control	PASS
CAT_07_OS	13	OID20921	Q96IU4	ABHD14B	B04414	Q-00263_SS210654	-3.8402	-3.7482	Plate control	PASS
CAT_07_OS	13	OID20922	Q8TCT1	PHOSPHO1	B04414	Q-00263_SS210654	-3.2358	-3.4989	Plate control	PASS
CAT_07_OS	13	OID20923	P78560	CRADD	B04414	Q-00263_SS210654	-2.8087	-3.3911	Plate control	PASS
CAT_07_OS	13	OID20924	Q08629	SPOCK1	B04414	Q-00263_SS210654	-2.1674	3.8741	Plate control	PASS
CAT_07_OS	13	OID20958	Q6P1N0	CC2D1A	B04414	Q-00263_SS210654	-1.4264	-2.0461	Plate control	PASS
CAT_07_OS	13	OID20978	P02771	AFP	B04414	Q-00263_SS210654	-4.8419	-5.331	Plate control	PASS
CAT_07_OS	13	OID20979	O15232	MATN3	B04414	Q-00263_SS210654	-5.9897	-5.8425	Plate control	PASS
CAT_07_OS	13	OID20980	Q9NPH6	OBP2B	B04414	Q-00263_SS210654	-5.1842	-1.4702	Plate control	PASS
CAT_07_OS	13	OID20981	O14763	TNFRSF10B	B04414	Q-00263_SS210654	-4.6757	-2.7873	Plate control	PASS
CAT_07_OS	13	OID20982	O15197	EPHB6	B04414	Q-00263_SS210654	-4.4994	-4.5511	Plate control	PASS
CAT_07_OS	13	OID20983	P01258	CALCA	B04414	Q-00263_SS210654	-5.1589	-5.0514	Plate control	PASS
CAT_07_OS	13	OID20984	Q8N474	SFRP1	B04414	Q-00263_SS210654	-3.9089	-0.9455	Plate control	PASS
CAT_07_OS	13	OID20985	Q07011	TNFRSF9	B04414	Q-00263_SS210654	-4.4256	-4.3347	Plate control	PASS
CAT_07_OS	13	OID20986	Q9H477	RBKS	B04414	Q-00263_SS210654	-6.9306	-2.781	Plate control	PASS
CAT_07_OS	13	OID20987	P56279	TCL1A	B04414	Q-00263_SS210654	-2.7298	-3.3022	Plate control	PASS
CAT_07_OS	13	OID20988	P08962	CD63	B04414	Q-00263_SS210654	-5.2737	-3.2816	Plate control	PASS
CAT_07_OS	13	OID20989	Q9UL46	PSME2	B04414	Q-00263_SS210654	-4.934	-4.156	Plate control	PASS
CAT_07_OS	13	OID20990	P07306	ASGR1	B04414	Q-00263_SS210654	-5.4831	-6.9823	Plate control	PASS
CAT_07_OS	13	OID20992	Q9BYC5	FUT8	B04414	Q-00263_SS210654	-1.8538	-2.0823	Plate control	PASS
CAT_07_OS	13	OID20936	Q2TAL6	VWC2	B04414	Q-00263_SS210654	-5.282	-5.614	Plate control	PASS
CAT_07_OS	13	OID20937	Q13451	FKBP5	B04414	Q-00263_SS210654	-1.7656	-2	Plate control	PASS
CAT_07_OS	13	OID20938	Q2MKA7	RSPO1	B04414	Q-00263_SS210654	-2.9476	-0.7284	Plate control	PASS
CAT_07_OS	13	OID20939	Q96NZ8	WFIKKN1	B04414	Q-00263_SS210654	-4.3862	-5.1005	Plate control	PASS
CAT_07_OS	13	OID20948	Q53H47	SETMAR	B04414	Q-00263_SS210654	-4.8936	-5.3364	Plate control	PASS
CAT_07_OS	13	OID20906	Q86WV1	SKAP1	B04414	Q-00263_SS210654	-2.7137	-2.8362	Plate control	PASS
CAT_07_OS	13	OID20907	P29218	IMPA1	B04414	Q-00263_SS210654	0.5529	0.1391	Plate control	PASS
CAT_07_OS	13	OID20908	P18031	PTPN1	B04414	Q-00263_SS210654	-0.8733	-1.3871	Plate control	PASS
CAT_07_OS	13	OID20909	P36269	GGT5	B04414	Q-00263_SS210654	-3.6706	-3.9222	Plate control	PASS
CAT_07_OS	13	OID20910	Q16740	CLPP	B04414	Q-00263_SS210654	-0.3592	-0.819	Plate control	PASS
CAT_07_OS	13	OID20911	P05231	IL6	B04414	Q-00263_SS210654	-1.4283	-1.6971	Plate control	PASS
CAT_07_OS	13	OID20912	Q92932	PTPRN2	B04414	Q-00263_SS210654	-3.8611	-0.478	Plate control	PASS
[truncated: 37,747 more rows]
